# Supplementary material for: Identification of AICD-associated transcriptomic markers in major depressive disorder
Source: Front Psychiatry. 2026 Jul 3;17:1782515. doi: 10.3389/fpsyt.2026.1782515 (PMC13376302; doi:10.3389/fpsyt.2026.1782515)
Supplement: Supplementary file 2 [file DataSheet1.zip]

Archive with 14 entries (13 files):
- code/
- code/r.00_rawdata.R
- code/r.01_DEGs.R
- code/r.02_Venn.R
- code/r.02_ssGSEA.R
- code/r.03_GO+KEGG_enrichment.R
- code/r.04_machine.R
- code/r.05_ROC.R
- code/r.06_expression_verification.R
- code/r.07_nomogram.R
- code/r.08_GSEA.R
- code/r.09_Immune.R
- code/r.10_cell_localization.R
- code/r.11_drug.R
