# Supplementary material for: Identification of AICD-associated transcriptomic markers in major depressive disorder
Source: Front Psychiatry. 2026 Jul 3;17:1782515. doi: 10.3389/fpsyt.2026.1782515 (PMC13376302; doi:10.3389/fpsyt.2026.1782515)
Supplement: Supplementary file 2 [file DataSheet1.zip › code/r.00_rawdata.R]

# 1. GSE52790（训练集）---------------------------------------
rm(list = ls())
setwd('/data/nas3/liyan/Project/13_YQCD-20545-2-FG-ATP/')
if(!dir.exists('./00_rawdata')){
  dir.create('./00_rawdata')
}

setwd('./00_rawdata/')
if(!dir.exists('./GSE52790')){
  dir.create('./GSE52790')
}
setwd('./GSE52790')

library(GEOquery)
library(tidyverse)
library(lance)
GEO_data <- 'GSE52790'
# gene_annotation <- 'GPL96'

gset<-getGEO("GSE52790",
             destdir = '.',
             GSEMatrix = T,
             getGPL = F)
expr<-as.data.frame(exprs(gset[[1]]))
expr <- exprs(gset[[1]]) # 将获取的数据集的表达矩阵提取出来，如果没有表达矩阵，说明是高通量数据需要到网站自己下载
qx <- as.numeric(quantile(expr, c(0., 0.25, 0.5, 0.75, 0.99, 1.0), na.rm=T))
LogC <- (qx[5] > 100) ||
  (qx[6]-qx[1] > 50 && qx[2] > 0) ||
  (qx[2] > 0 && qx[2] < 1 && qx[4] > 1 && qx[4] < 2)
if (LogC) {
  expr[which(expr <= 0)] <- 0
  expr <- log2(expr + 1)
  print("log2 transform finished")
}else{
  print("log2 transform not needed")
}
expr <- as.data.frame(expr)

gpls = gset[[1]]@annotation  #  查看GPL，
options(stringsAsFactors = F)
gpl2 <- getGEO(gpls,destdir = ".")
gpl2 <- Table(gpl2)
colnames(gpl2)

gpl2$GENE_SYMBOL<-data.frame(gpl2$'gene_symbol')[,1]


probe2symobl<-gpl2 %>%
  dplyr::select('ID','GENE_SYMBOL')%>%
  filter('GENE_SYMBOL'!='')%>%
  separate('GENE_SYMBOL',c('symbol','drop'),sep = '///')%>%
  dplyr::select(-drop)
probe2symobl=probe2symobl[probe2symobl$symbol!='',]

dat<-expr
dat$ID<-rownames(dat)
dat$ID<-as.character(dat$ID)
probe2symobl$ID<-as.character(probe2symobl$ID)

library(tidyverse)
dat<-dat %>%
  inner_join(probe2symobl,by='ID')%>%
  dplyr::select(-ID)%>%     ## 去除多余信息
  dplyr::select(symbol,everything())%>%     ## 重新排列
  mutate(rowMean=rowMeans(.[grep('GSM',names(.))]))%>%    ## 求出平均数
  arrange(desc(rowMean))%>%       ## 把表达量的平均值从大到小排序
  distinct(symbol,.keep_all = T)%>%      ## symbol留下第一个
  dplyr::select(-rowMean)%>%     ## 反向选择去除rowMean这一列
  tibble::column_to_rownames(colnames(.)[1])   ## 把第一列变成行名并删除
range(dat)
#mrna
gene_annotation <- read.csv('/data/nas3/liyan/Project/13_YQCD-20545-2-FG-ATP/00_rawdata/gene_annotation_v36.csv',header = T)
gene_annotation <- gene_annotation[, c(2, 3, 4)]
table(gene_annotation$gene_type)
protein_coding=gene_annotation%>%
  dplyr::filter(gene_type=="protein_coding")%>%
  dplyr::select(gene_id,gene_type,gene_name)

dat <- dat[rownames(dat)%in%protein_coding$gene_name,] %>% na.omit()

###分组信息
a=gset[[1]]
pd<-pData(a)
write.csv(pd, 'pd.csv')


# pd <- read_csv("pd.csv")
table(pd$source_name_ch1)

group <- data.frame(sample = pd$geo_accession, group = pd$source_name_ch1)
# filtered_group <- filtered_group <- group[!grepl("disease: bipolar disorder", group$group), ]
# filtered_group2 <- group[group$group == "disease status: healthy control" & group$group2 == "", ]
# combined_group <- rbind(filtered_group, filtered_group2)
# group <-combined_group[,-3] 
# table(group$group)

group$group <- ifelse(group$group == 'demographically-matched controls', 'Control', 'MDD')
table(group$group) 
# Control     MDD 
# 12      10
group <- group[order(group$group), ]

dat <- dat[, colnames(dat) %in% group$sample]
dat <- na.omit(dat)

samples <- group$sample
dat <- dat[,samples]
identical(colnames(dat), group$sample)


write.csv(dat, file = paste0('dat.', GEO_data, '.csv'))
write.csv(group, file = paste0('group.', GEO_data, '.csv'), row.names = F)


# 2. GSE38206（验证集）---------------------------------------
rm(list = ls())
setwd('/data/nas3/liyan/Project/13_YQCD-20545-2-FG-ATP/')
if(!dir.exists('./00_rawdata')){
  dir.create('./00_rawdata')
}

setwd('./00_rawdata/')
if(!dir.exists('./GSE38206')){
  dir.create('./GSE38206')
}
setwd('./GSE38206')

library(GEOquery)
library(tidyverse)
library(lance)
GEO_data <- 'GSE38206'
# gene_annotation <- 'GPL96'

gset<-getGEO("GSE38206",
             destdir = '.',
             GSEMatrix = T,
             getGPL = F)
expr<-as.data.frame(exprs(gset[[1]]))
expr <- exprs(gset[[1]]) # 将获取的数据集的表达矩阵提取出来，如果没有表达矩阵，说明是高通量数据需要到网站自己下载
qx <- as.numeric(quantile(expr, c(0., 0.25, 0.5, 0.75, 0.99, 1.0), na.rm=T))
LogC <- (qx[5] > 100) ||
  (qx[6]-qx[1] > 50 && qx[2] > 0) ||
  (qx[2] > 0 && qx[2] < 1 && qx[4] > 1 && qx[4] < 2)
if (LogC) {
  expr[which(expr <= 0)] <- 0
  expr <- log2(expr + 1)
  print("log2 transform finished")
}else{
  print("log2 transform not needed")
}
expr <- as.data.frame(expr)

gpls = gset[[1]]@annotation  #  查看GPL，
options(stringsAsFactors = F)
gpl2 <- getGEO(gpls,destdir = ".")
gpl2 <- Table(gpl2)
colnames(gpl2)

gpl2$GENE_SYMBOL<-data.frame(gpl2$'GeneName')[,1]


probe2symobl<-gpl2 %>%
  dplyr::select('ID','GENE_SYMBOL')%>%
  filter('GENE_SYMBOL'!='')%>%
  separate('GENE_SYMBOL',c('symbol','drop'),sep = '///')%>%
  dplyr::select(-drop)
probe2symobl=probe2symobl[probe2symobl$symbol!='',]

dat<-expr
dat$ID<-rownames(dat)
dat$ID<-as.character(dat$ID)
probe2symobl$ID<-as.character(probe2symobl$ID)

library(tidyverse)
dat<-dat %>%
  inner_join(probe2symobl,by='ID')%>%
  dplyr::select(-ID)%>%     ## 去除多余信息
  dplyr::select(symbol,everything())%>%     ## 重新排列
  mutate(rowMean=rowMeans(.[grep('GSM',names(.))]))%>%    ## 求出平均数
  arrange(desc(rowMean))%>%       ## 把表达量的平均值从大到小排序
  distinct(symbol,.keep_all = T)%>%      ## symbol留下第一个
  dplyr::select(-rowMean)%>%     ## 反向选择去除rowMean这一列
  tibble::column_to_rownames(colnames(.)[1])   ## 把第一列变成行名并删除
range(dat)
#mrna
gene_annotation <- read.csv('/data/nas3/liyan/Project/13_YQCD-20545-2-FG-ATP/00_rawdata/gene_annotation_v36.csv',header = T)
gene_annotation <- gene_annotation[, c(2, 3, 4)]
table(gene_annotation$gene_type)
protein_coding=gene_annotation%>%
  dplyr::filter(gene_type=="protein_coding")%>%
  dplyr::select(gene_id,gene_type,gene_name)

dat <- dat[rownames(dat)%in%protein_coding$gene_name,] %>% na.omit()
###分组信息
a=gset[[1]]
pd<-pData(a)
write.csv(pd, 'pd.csv')


# pd <- read_csv("pd.csv")
table(pd$`sample collection:ch1`)

table(pd$`status:ch1`)
group <- data.frame(sample = pd$geo_accession, group2 = pd$`sample collection:ch1`,group=pd$`status:ch1`)
filtered_group <- group[group$group2 == "1st week (during a severe episode of depression)", ]
# filtered_group2 <- group[group$group == "disease status: healthy control" & group$group2 == "", ]
# combined_group <- rbind(filtered_group, filtered_group2)
group <-filtered_group[,-2]
table(group$group)

group$group <- ifelse(group$group == 'control', 'Control', 'MDD')
table(group$group) 
# Control     MDD 
# 9            9
group <- group[order(group$group), ]

dat <- dat[, colnames(dat) %in% group$sample]
dat <- na.omit(dat)

samples <- group$sample
dat <- dat[,samples]
identical(colnames(dat), group$sample)

write.csv(dat, file = paste0('dat.', GEO_data, '.csv'))
write.csv(group, file = paste0('group.', GEO_data, '.csv'), row.names = F)


# # 3. GSE54563(芯片数据)
# rm(list = ls())
# setwd('/data/nas3/liyan/Project/13_YQCD-20545-2-FG-ATP/')
# if(!dir.exists('./00_rawdata')){
#   dir.create('./00_rawdata')
# }
# 
# setwd('./00_rawdata/')
# 
# 
# ### 常规情况（非高通量数据可以在GEO数据库直接用getGEO函数读取，否则要自己手动到网站下载表达矩阵）
# library(GEOquery)
# library(tidyverse)
# library(lance)
# 
# GEO_data <- 'GSE54563'
# gene_annotation <- 'GPL6947'
# 
# if(!dir.exists(paste0(GEO_data))){
#   dir.create(paste0(GEO_data))
# }
# setwd(paste0(GEO_data))
# 
# gset <- getGEO(GEO_data , # 前面创建GEO_data对象
#                destdir = '.',
#                GSEMatrix = T,
#                getGPL = F) # getGEO函数自动从官网中获取对应的数据集
# # gset$GSE89748_series_matrix.txt.gz@annotation
# expr <- exprs(gset[[1]]) # 将获取的数据集的表达矩阵提取出来，如果没有表达矩阵，说明是高通量数据需要到网站自己下载
# qx <- as.numeric(quantile(expr, c(0., 0.25, 0.5, 0.75, 0.99, 1.0), na.rm=T))
# LogC <- (qx[5] > 100) ||
#   (qx[6]-qx[1] > 50 && qx[2] > 0) ||
#   (qx[2] > 0 && qx[2] < 1 && qx[4] > 1 && qx[4] < 2)
# if (LogC) { 
#   expr[which(expr <= 0)] <- 0
#   expr <- log2(expr + 1) 
#   print("log2 transform finished")
# }else{
#   print("log2 transform not needed")
# }
# expr <- as.data.frame(expr)
# 
# gpl <- getGEO(gene_annotation, destdir = '.') 
# gpl <- Table(gpl)
# colnames(gpl)
# probe2symbol <- dplyr::select(gpl, 'ID', 'ILMN_Gene')
# probe2symbol <- filter(probe2symbol, `ILMN_Gene` != '')
# probe2symbol <- separate(probe2symbol, `ILMN_Gene`, into = c('symbol','drop1'), sep = '//')
# probe2symbol <- dplyr::select(probe2symbol, -drop1)
# # probe2symbol <- probe2symbol %>%
# #   separate(`Gene Symbol`, into = c("symbol", "V2"), sep = "///", fill = "right", extra = "drop")
# # probe2symbol <- dplyr::select(probe2symbol, -V2)
# names(probe2symbol) <- c('ID', 'symbol')
# probe2symbol <- probe2symbol[probe2symbol$symbol != ' --- ', ]
# probe2symbol$symbol <- gsub(' ', '', probe2symbol$symbol)
# 
# dat <- expr
# dat$ID <- rownames(dat)
# dat$ID <- as.character(dat$ID)
# probe2symbol$ID <- as.character(probe2symbol$ID)
# 
# dat <- dat %>%
#   merge(probe2symbol, by='ID')%>%
#   dplyr::select(-ID)%>%     ## 去除多余信息
#   dplyr::select(symbol, everything())%>%     ## 重新排列
#   mutate(rowMean = rowMeans(.[grep('GSM', names(.))]))%>%    ## 求出平均数
#   arrange(desc(rowMean))%>%       ## 把表达量的平均值从大到小排序
#   distinct(symbol, .keep_all = T)%>%      ## symbol留下第一个
#   dplyr::select(-rowMean)%>%     ## 反向选择去除rowMean这一列
#   tibble::column_to_rownames(colnames(.)[1])   ## 把第一列变成行名并删除
# 
# # protein_gene <- read.delim2('/data/nas1/xuguangxin/pipeline/PCG/PCG.xls(v22)')
# # dat <- dat[rownames(dat) %in% protein_gene$gene_name, ]
# 
# a <- gset[[1]]
# pd <- pData(a)
# # write.csv(pd, 'pd.csv')
# colnames(pd)
# table(pd$characteristics_ch1.1)
# # pd1 <- pd[pd$characteristics_ch1 %in% 'disease: healthy control', ]
# # pd2 <- pd[pd$characteristics_ch1 %in% 'disease: major depressive disorder', ]
# # pd <- rbind(pd1, pd2)
# group <- data.frame(sample = pd$geo_accession, group = pd$characteristics_ch1.1)
# table(group$group)
# # group <- group[group$group %in% c('Biopsy from inflamed colonic mucosa of active UC patient', 
# #                                  'Biopsy from normal colonic mucosa of control individual' ), ]
# group$group <- ifelse(group$group == 'disease state: Control', 'Control', 'MDD')
# table(group$group)
# 
# dat <- dat[, colnames(dat) %in% group$sample]
# #dat <- dat[, colnames(dat) != 'GSM1894671']
# dat <- na.omit(dat)
# group <- group[group$sample %in% colnames(dat), ]
# 
# # samples <- group$sample
# # dat <- dat[,samples]
# identical(colnames(dat), group$sample)
# 
# 
# write.csv(dat, file = paste0('dat.', GEO_data, '.csv'))
# write.csv(group, file = paste0('group.', GEO_data, '.csv'), row.names = F)
# 
# 
# 
# 


# # 1. GSE69683
# rm(list = ls())
# setwd('/data/nas3/liyan/Project/13_YQCD-20545-2-FG-ATP//')
# if(!dir.exists('./00_rawdata')){
#   dir.create('./00_rawdata')
# }
# 
# setwd('./00_rawdata/')
# if(!dir.exists('./GSE98793')){
#   dir.create('./GSE98793')
# }
# setwd('./GSE98793')
# 
# library(GEOquery)
# library(tidyverse)
# library(lance)
# GEO_data <- 'GSE98793'
# # gene_annotation <- 'GPL96'
# 
# gset<-getGEO("GSE98793",
#              destdir = '.',
#              GSEMatrix = T,
#              getGPL = F)
# expr<-as.data.frame(exprs(gset[[1]]))
# expr <- exprs(gset[[1]]) # 将获取的数据集的表达矩阵提取出来，如果没有表达矩阵，说明是高通量数据需要到网站自己下载
# qx <- as.numeric(quantile(expr, c(0., 0.25, 0.5, 0.75, 0.99, 1.0), na.rm=T))
# LogC <- (qx[5] > 100) ||
#   (qx[6]-qx[1] > 50 && qx[2] > 0) ||
#   (qx[2] > 0 && qx[2] < 1 && qx[4] > 1 && qx[4] < 2)
# if (LogC) {
#   expr[which(expr <= 0)] <- 0
#   expr <- log2(expr + 1)
#   print("log2 transform finished")
# }else{
#   print("log2 transform not needed")
# }
# expr <- as.data.frame(expr)
# 
# gpls = gset[[1]]@annotation  #  查看GPL，
# options(stringsAsFactors = F)
# gpl2 <- getGEO(gpls,destdir = ".")
# gpl2 <- Table(gpl2)
# colnames(gpl2)
# 
# gpl2$GENE_SYMBOL<-data.frame(gpl2$'Gene Symbol')[,1]
# 
# 
# probe2symobl<-gpl2 %>%
#   dplyr::select('ID','GENE_SYMBOL')%>%
#   filter('GENE_SYMBOL'!='')%>%
#   separate('GENE_SYMBOL',c('symbol','drop'),sep = '///')%>%
#   dplyr::select(-drop)
# probe2symobl=probe2symobl[probe2symobl$symbol!='',]
# 
# dat<-expr
# dat$ID<-rownames(dat)
# dat$ID<-as.character(dat$ID)
# probe2symobl$ID<-as.character(probe2symobl$ID)
# 
# 
# probe2symobl$symbol <- trimws(probe2symobl$symbol)
# library(tidyverse)
# dat<-dat %>%
#   inner_join(probe2symobl,by='ID')%>%
#   dplyr::select(-ID)%>%     ## 去除多余信息
#   dplyr::select(symbol,everything())%>%     ## 重新排列
#   mutate(rowMean=rowMeans(.[grep('GSM',names(.))]))%>%    ## 求出平均数
#   arrange(desc(rowMean))%>%       ## 把表达量的平均值从大到小排序
#   distinct(symbol,.keep_all = T)%>%      ## symbol留下第一个
#   dplyr::select(-rowMean)%>%     ## 反向选择去除rowMean这一列
#   tibble::column_to_rownames(colnames(.)[1])   ## 把第一列变成行名并删除
# range(dat)
# ###mrna
# # protein <- read.csv("protein_coding_Gene.csv",check.names = F)
# # dat <- dat[rownames(dat) %in% protein$Symbol,]
# 
# ###分组信息
# a=gset[[1]]
# pd<-pData(a)
# write.csv(pd, 'pd.csv')
# 
# 
# # pd <- read_csv("pd.csv")
# table(pd$`subject group:ch1`)
# table(pd$`anxiety:ch1`)
# group <- data.frame(sample = pd$geo_accession, group = pd$`subject group:ch1`, group2 = pd$`anxiety:ch1`)
# filtered_group <- group[group$group == "CASE; major depressive disorder (MDD) patient" & group$group2 == "yes", ]
# filtered_group2 <- group[group$group == "CNTL; healthy control" & group$group2 == "no", ]
# combined_group <- rbind(filtered_group, filtered_group2)
# group <-combined_group[,-3] 
# table(group$group)
# 
# group$group <- ifelse(group$group == 'CNTL; healthy control', 'Control', 'MDD')
# table(group$group) 
# # Control     MDD 
# # 64      64 
# group <- group[order(group$group), ]
# 
# dat <- dat[, colnames(dat) %in% group$sample]
# dat <- na.omit(dat)
# 
# samples <- group$sample
# dat <- dat[,samples]
# identical(colnames(dat), group$sample)
# 
# write.csv(dat, file = paste0('dat.', GEO_data, '.csv'))
# write.csv(group, file = paste0('group.', GEO_data, '.csv'), row.names = F)
# 
# 
# # table(pd$`disease-free survival (dfs):ch1`)
# # survival <- data.frame(sample =pd$geo_accession, OS.time= pd$`disease-free survival (dfs):ch1`,OS= pd$`disease-free survival (dfs) event:ch1`)
# # # survival$OS.time <- as.numeric(sub(".*: (.*)", "\\1", survival$OS.time))
# # identical(colnames(dat), survival$sample)
# # write.csv(survival, file = paste0('survival.csv'), row.names = F)
# 
# # setwd("..")
# 
# 
# 
# # 2. GSE19738
# rm(list = ls())
# setwd('/data/nas3/liyan/Project/13_YQCD-20545-2-FG-ATP/')
# if(!dir.exists('./00_rawdata')){
#   dir.create('./00_rawdata')
# }
# 
# setwd('./00_rawdata/')
# if(!dir.exists('./GSE19738')){
#   dir.create('./GSE19738')
# }
# setwd('./GSE19738')
# 
# library(GEOquery)
# library(tidyverse)
# library(lance)
# GEO_data <- 'GSE19738'
# # gene_annotation <- 'GPL96'
# 
# gset<-getGEO("GSE19738",
#              destdir = '.',
#              GSEMatrix = T,
#              getGPL = F)
# expr<-as.data.frame(exprs(gset[[1]]))
# expr <- exprs(gset[[1]]) # 将获取的数据集的表达矩阵提取出来，如果没有表达矩阵，说明是高通量数据需要到网站自己下载
# qx <- as.numeric(quantile(expr, c(0., 0.25, 0.5, 0.75, 0.99, 1.0), na.rm=T))
# LogC <- (qx[5] > 100) ||
#   (qx[6]-qx[1] > 50 && qx[2] > 0) ||
#   (qx[2] > 0 && qx[2] < 1 && qx[4] > 1 && qx[4] < 2)
# if (LogC) {
#   expr[which(expr <= 0)] <- 0
#   expr <- log2(expr + 1)
#   print("log2 transform finished")
# }else{
#   print("log2 transform not needed")
# }
# expr <- as.data.frame(expr)
# 
# gpls = gset[[1]]@annotation  #  查看GPL，
# options(stringsAsFactors = F)
# gpl2 <- getGEO(gpls,destdir = ".")
# gpl2 <- Table(gpl2)
# colnames(gpl2)
# 
# # gpl2$GENE_SYMBOL<-data.frame(gpl2$'Gene Symbol')[,1]
# 
# 
# probe2symobl<-gpl2 %>%
#   dplyr::select('ID','GENE_SYMBOL')%>%
#   filter('GENE_SYMBOL'!='')%>%
#   separate('GENE_SYMBOL',c('symbol','drop'),sep = '///')%>%
#   dplyr::select(-drop)
# 
# 
# dat<-expr
# dat$ID<-rownames(dat)
# dat$ID<-as.character(dat$ID)
# probe2symobl$ID<-as.character(probe2symobl$ID)
# 
# 
# library(tidyverse)
# dat<-dat %>%
#   inner_join(probe2symobl,by='ID')%>%
#   dplyr::select(-ID)%>%     ## 去除多余信息
#   dplyr::select(symbol,everything())%>%     ## 重新排列
#   mutate(rowMean=rowMeans(.[grep('GSM',names(.))]))%>%    ## 求出平均数
#   arrange(desc(rowMean))%>%       ## 把表达量的平均值从大到小排序
#   distinct(symbol,.keep_all = T)%>%      ## symbol留下第一个
#   dplyr::select(-rowMean)%>%     ## 反向选择去除rowMean这一列
#   tibble::column_to_rownames(colnames(.)[1])   ## 把第一列变成行名并删除
# 
# ###mrna
# # protein <- read.csv("protein_coding_Gene.csv",check.names = F)
# # dat <- dat[rownames(dat) %in% protein$Symbol,]
# 
# ###分组信息
# a=gset[[1]]
# pd<-pData(a)
# write.csv(pd, 'pd.csv')
# 
# 
# # pd <- read_csv("pd.csv")
# table(pd$characteristics_ch1.6)
# 
# group <- data.frame(sample = pd$geo_accession, group2 = pd$characteristics_ch1.6, group = pd$characteristics_ch1.5)
# group <- group[group$group2 != "treatment: lipopolysaccharide (LPS)", ]
# group <-group[,-2] 
# table(group$group)
# group$group <- ifelse(group$group == 'sample type: control', 'Control', 'MDD')
# table(group$group) 
# 
# # Control     MDD 
# # 34      33 
# 
# 
# group <- group[order(group$group), ]
# 
# dat <- dat[, colnames(dat) %in% group$sample]
# dat <- na.omit(dat)
# group <- group[group$sample %in% colnames(dat), ]
# identical(colnames(dat), group$sample)
# 
# 
# 
# write.csv(dat, file = paste0('dat.', GEO_data, '.csv'))
# write.csv(group, file = paste0('group.', GEO_data, '.csv'), row.names = F)
# 
# 
# # 3. GSE76826
# rm(list = ls())
# setwd('/data/nas3/liyan/Project/13_YQCD-20545-2-FG-ATP/')
# if(!dir.exists('./00_rawdata')){
#   dir.create('./00_rawdata')
# }
# 
# setwd('./00_rawdata/')
# if(!dir.exists('./GSE76826')){
#   dir.create('./GSE76826')
# }
# setwd('./GSE76826')
# 
# library(GEOquery)
# library(tidyverse)
# library(lance)
# GEO_data <- 'GSE76826'
# # gene_annotation <- 'GPL96'
# 
# gset<-getGEO("GSE76826",
#              destdir = '.',
#              GSEMatrix = T,
#              getGPL = F)
# expr<-as.data.frame(exprs(gset[[1]]))
# expr <- exprs(gset[[1]]) # 将获取的数据集的表达矩阵提取出来，如果没有表达矩阵，说明是高通量数据需要到网站自己下载
# qx <- as.numeric(quantile(expr, c(0., 0.25, 0.5, 0.75, 0.99, 1.0), na.rm=T))
# LogC <- (qx[5] > 100) ||
#   (qx[6]-qx[1] > 50 && qx[2] > 0) ||
#   (qx[2] > 0 && qx[2] < 1 && qx[4] > 1 && qx[4] < 2)
# if (LogC) {
#   expr[which(expr <= 0)] <- 0
#   expr <- log2(expr + 1)
#   print("log2 transform finished")
# }else{
#   print("log2 transform not needed")
# }
# expr <- as.data.frame(expr)
# 
# gpls = gset[[1]]@annotation  #  查看GPL，
# options(stringsAsFactors = F)
# gpl2 <- getGEO(gpls,destdir = ".")
# gpl2 <- Table(gpl2)
# colnames(gpl2)
# 
# # gpl2$GENE_SYMBOL<-data.frame(gpl2$'GENE_SYMBOL')[,1]
# 
# 
# probe2symobl<-gpl2 %>%
#   dplyr::select('ID','GENE_SYMBOL')%>%
#   filter('GENE_SYMBOL'!='')%>%
#   separate('GENE_SYMBOL',c('symbol','drop'),sep = '///')%>%
#   dplyr::select(-drop)
# probe2symobl=probe2symobl[probe2symobl$symbol!='',]
# 
# dat<-expr
# dat$ID<-rownames(dat)
# dat$ID<-as.character(dat$ID)
# probe2symobl$ID<-as.character(probe2symobl$ID)
# 
# library(tidyverse)
# dat<-dat %>%
#   inner_join(probe2symobl,by='ID')%>%
#   dplyr::select(-ID)%>%     ## 去除多余信息
#   dplyr::select(symbol,everything())%>%     ## 重新排列
#   mutate(rowMean=rowMeans(.[grep('GSM',names(.))]))%>%    ## 求出平均数
#   arrange(desc(rowMean))%>%       ## 把表达量的平均值从大到小排序
#   distinct(symbol,.keep_all = T)%>%      ## symbol留下第一个
#   dplyr::select(-rowMean)%>%     ## 反向选择去除rowMean这一列
#   tibble::column_to_rownames(colnames(.)[1])   ## 把第一列变成行名并删除
# range(dat)
# ###mrna
# # protein <- read.csv("protein_coding_Gene.csv",check.names = F)
# # dat <- dat[rownames(dat) %in% protein$Symbol,]
# 
# ###分组信息
# a=gset[[1]]
# pd<-pData(a)
# write.csv(pd, 'pd.csv')
# 
# 
# # pd <- read_csv("pd.csv")
# table(pd$`state:ch1`)
# non_obese_pd <- pd[!grepl("Remission", pd$`state:ch1`), ]
# 
# # 查看处理后的数据框
# table(non_obese_pd$`state:ch1`)
# 
# group <- data.frame(sample = non_obese_pd$geo_accession, group = non_obese_pd$`state:ch1`)
# table(group$group)
# group$group <- ifelse(group$group == 'Healthy', 'Control', 'MDD')
# table(group$group)
# group <- group[order(group$group), ]
# 
# dat <- dat[, colnames(dat) %in% group$sample]
# dat <- na.omit(dat)
# group <- group[group$sample %in% colnames(dat), ]
# identical(colnames(dat), group$sample)
# # samples <- group$sample
# # dat <- dat[,samples]
# # identical(colnames(dat), group$sample)
# 
# write.csv(dat, file = paste0('dat.', GEO_data, '.csv'))
# write.csv(group, file = paste0('group.', GEO_data, '.csv'), row.names = F)
# 
# # 4. GSE39653
# rm(list = ls())
# setwd('/data/nas3/liyan/Project/13_YQCD-20545-2-FG-ATP/')
# if(!dir.exists('./00_rawdata')){
#   dir.create('./00_rawdata')
# }
# 
# setwd('./00_rawdata/')
# if(!dir.exists('./GSE39653')){
#   dir.create('./GSE39653')
# }
# setwd('./GSE39653')
# 
# library(GEOquery)
# library(tidyverse)
# library(lance)
# GEO_data <- 'GSE39653'
# # gene_annotation <- 'GPL96'
# 
# gset<-getGEO("GSE39653",
#              destdir = '.',
#              GSEMatrix = T,
#              getGPL = F)
# expr<-as.data.frame(exprs(gset[[1]]))
# expr <- exprs(gset[[1]]) # 将获取的数据集的表达矩阵提取出来，如果没有表达矩阵，说明是高通量数据需要到网站自己下载
# qx <- as.numeric(quantile(expr, c(0., 0.25, 0.5, 0.75, 0.99, 1.0), na.rm=T))
# LogC <- (qx[5] > 100) ||
#   (qx[6]-qx[1] > 50 && qx[2] > 0) ||
#   (qx[2] > 0 && qx[2] < 1 && qx[4] > 1 && qx[4] < 2)
# if (LogC) {
#   expr[which(expr <= 0)] <- 0
#   expr <- log2(expr + 1)
#   print("log2 transform finished")
# }else{
#   print("log2 transform not needed")
# }
# expr <- as.data.frame(expr)
# 
# gpls = gset[[1]]@annotation  #  查看GPL，
# options(stringsAsFactors = F)
# gpl2 <- getGEO(gpls,destdir = ".")
# gpl2 <- Table(gpl2)
# colnames(gpl2)
# 
# gpl2$GENE_SYMBOL<-data.frame(gpl2$'Symbol')[,1]
# 
# 
# probe2symobl<-gpl2 %>%
#   dplyr::select('ID','GENE_SYMBOL')%>%
#   filter('GENE_SYMBOL'!='')%>%
#   separate('GENE_SYMBOL',c('symbol','drop'),sep = '///')%>%
#   dplyr::select(-drop)
# probe2symobl=probe2symobl[probe2symobl$symbol!='',]
# 
# dat<-expr
# dat$ID<-rownames(dat)
# dat$ID<-as.character(dat$ID)
# probe2symobl$ID<-as.character(probe2symobl$ID)
# 
# library(tidyverse)
# dat<-dat %>%
#   inner_join(probe2symobl,by='ID')%>%
#   dplyr::select(-ID)%>%     ## 去除多余信息
#   dplyr::select(symbol,everything())%>%     ## 重新排列
#   mutate(rowMean=rowMeans(.[grep('GSM',names(.))]))%>%    ## 求出平均数
#   arrange(desc(rowMean))%>%       ## 把表达量的平均值从大到小排序
#   distinct(symbol,.keep_all = T)%>%      ## symbol留下第一个
#   dplyr::select(-rowMean)%>%     ## 反向选择去除rowMean这一列
#   tibble::column_to_rownames(colnames(.)[1])   ## 把第一列变成行名并删除
# range(dat)
# ###mrna
# # protein <- read.csv("protein_coding_Gene.csv",check.names = F)
# # dat <- dat[rownames(dat) %in% protein$Symbol,]
# 
# ###分组信息
# a=gset[[1]]
# pd<-pData(a)
# write.csv(pd, 'pd.csv')
# 
# 
# # pd <- read_csv("pd.csv")
# table(pd$characteristics_ch1)
# 
# group <- data.frame(sample = pd$geo_accession, group = pd$characteristics_ch1)
# filtered_group <- group[!grepl("disease: bipolar disorder", group$group), ]
# group <- filtered_group
# table(group$group)
# 
# group$group <- ifelse(group$group == 'disease: healthy control', 'Control', 'MDD')
# table(group$group) 
# # Control     MDD 
# # 24 21
# group <- group[order(group$group), ]
# 
# dat <- dat[, colnames(dat) %in% group$sample]
# dat <- na.omit(dat)
# 
# samples <- group$sample
# dat <- dat[,samples]
# identical(colnames(dat), group$sample)
# 
# write.csv(dat, file = paste0('dat.', GEO_data, '.csv'))
# write.csv(group, file = paste0('group.', GEO_data, '.csv'), row.names = F)


# # 5. GSE53987组织
# rm(list = ls())
# setwd('/data/nas3/liyan/Project/13_YQCD-20545-2-FG-ATP/')
# if(!dir.exists('./00_rawdata')){
#   dir.create('./00_rawdata')
# }
# 
# setwd('./00_rawdata/')
# if(!dir.exists('./GSE53987')){
#   dir.create('./GSE53987')
# }
# setwd('./GSE53987')
# 
# library(GEOquery)
# library(tidyverse)
# library(lance)
# GEO_data <- 'GSE53987'
# # gene_annotation <- 'GPL96'
# 
# gset<-getGEO("GSE53987",
#              destdir = '.',
#              GSEMatrix = T,
#              getGPL = F)
# expr<-as.data.frame(exprs(gset[[1]]))
# expr <- exprs(gset[[1]]) # 将获取的数据集的表达矩阵提取出来，如果没有表达矩阵，说明是高通量数据需要到网站自己下载
# qx <- as.numeric(quantile(expr, c(0., 0.25, 0.5, 0.75, 0.99, 1.0), na.rm=T))
# LogC <- (qx[5] > 100) ||
#   (qx[6]-qx[1] > 50 && qx[2] > 0) ||
#   (qx[2] > 0 && qx[2] < 1 && qx[4] > 1 && qx[4] < 2)
# if (LogC) {
#   expr[which(expr <= 0)] <- 0
#   expr <- log2(expr + 1)
#   print("log2 transform finished")
# }else{
#   print("log2 transform not needed")
# }
# expr <- as.data.frame(expr)
# 
# gpls = gset[[1]]@annotation  #  查看GPL，
# options(stringsAsFactors = F)
# gpl2 <- getGEO(gpls,destdir = ".")
# gpl2 <- Table(gpl2)
# colnames(gpl2)
# 
# gpl2$GENE_SYMBOL<-data.frame(gpl2$'Gene Symbol')[,1]
# 
# 
# probe2symobl<-gpl2 %>%
#   dplyr::select('ID','GENE_SYMBOL')%>%
#   filter('GENE_SYMBOL'!='')%>%
#   separate('GENE_SYMBOL',c('symbol','drop'),sep = '///')%>%
#   dplyr::select(-drop)
# probe2symobl=probe2symobl[probe2symobl$symbol!='',]
# 
# dat<-expr
# dat$ID<-rownames(dat)
# dat$ID<-as.character(dat$ID)
# probe2symobl$ID<-as.character(probe2symobl$ID)
# 
# library(tidyverse)
# dat<-dat %>%
#   inner_join(probe2symobl,by='ID')%>%
#   dplyr::select(-ID)%>%     ## 去除多余信息
#   dplyr::select(symbol,everything())%>%     ## 重新排列
#   mutate(rowMean=rowMeans(.[grep('GSM',names(.))]))%>%    ## 求出平均数
#   arrange(desc(rowMean))%>%       ## 把表达量的平均值从大到小排序
#   distinct(symbol,.keep_all = T)%>%      ## symbol留下第一个
#   dplyr::select(-rowMean)%>%     ## 反向选择去除rowMean这一列
#   tibble::column_to_rownames(colnames(.)[1])   ## 把第一列变成行名并删除
# range(dat)
# ###mrna
# # protein <- read.csv("protein_coding_Gene.csv",check.names = F)
# # dat <- dat[rownames(dat) %in% protein$Symbol,]
# 
# ###分组信息
# a=gset[[1]]
# pd<-pData(a)
# write.csv(pd, 'pd.csv')
# 
# 
# # pd <- read_csv("pd.csv")
# table(pd$`tissue:ch1`)
# 
# group <- data.frame(sample = pd$geo_accession, group = pd$source_name_ch1, group2 = pd$`tissue:ch1`)
# filtered_group <- group[!grepl("disease: bipolar disorder", group$group), ]
# filtered_group2 <- group[group$group == "Pre-frontal cortex (BA46), major depressive disorder" & group$group2 == "Pre-frontal cortex (BA46)", ]
# combined_group <- rbind(filtered_group, filtered_group2)
# group <-combined_group[,-3] 
# table(group$group)
# 
# group$group <- ifelse(group$group == 'Pre-frontal cortex (BA46), control', 'Control', 'MDD')
# table(group$group) 
# # Control     MDD 
# # 19      17 
# group <- group[order(group$group), ]
# 
# dat <- dat[, colnames(dat) %in% group$sample]
# dat <- na.omit(dat)
# 
# # samples <- group$sample
# # dat <- dat[,samples]
# identical(colnames(dat), group$sample)
# 
# write.csv(dat, file = paste0('dat.', GEO_data, '.csv'))
# write.csv(group, file = paste0('group.', GEO_data, '.csv'), row.names = F)
# 
# # 6. GSE54575组织
# rm(list = ls())
# setwd('/data/nas3/liyan/Project/13_YQCD-20545-2-FG-ATP/')
# if(!dir.exists('./00_rawdata')){
#   dir.create('./00_rawdata')
# }
# 
# setwd('./00_rawdata/')
# if(!dir.exists('./GSE54575')){
#   dir.create('./GSE54575')
# }
# setwd('./GSE54575')
# 
# library(GEOquery)
# library(tidyverse)
# library(lance)
# GEO_data <- 'GSE54575'
# # gene_annotation <- 'GPL96'
# 
# gset<-getGEO("GSE54575",
#              destdir = '.',
#              GSEMatrix = T,
#              getGPL = F)
# expr<-as.data.frame(exprs(gset[[1]]))
# expr <- exprs(gset[[1]]) # 将获取的数据集的表达矩阵提取出来，如果没有表达矩阵，说明是高通量数据需要到网站自己下载
# qx <- as.numeric(quantile(expr, c(0., 0.25, 0.5, 0.75, 0.99, 1.0), na.rm=T))
# LogC <- (qx[5] > 100) ||
#   (qx[6]-qx[1] > 50 && qx[2] > 0) ||
#   (qx[2] > 0 && qx[2] < 1 && qx[4] > 1 && qx[4] < 2)
# if (LogC) {
#   expr[which(expr <= 0)] <- 0
#   expr <- log2(expr + 1)
#   print("log2 transform finished")
# }else{
#   print("log2 transform not needed")
# }
# expr <- as.data.frame(expr)
# 
# gpls = gset[[1]]@annotation  #  查看GPL，
# options(stringsAsFactors = F)
# gpl2 <- getGEO(gpls,destdir = ".")
# gpl2 <- Table(gpl2)
# colnames(gpl2)
# 
# gpl2$GENE_SYMBOL<-data.frame(gpl2$'Gene Symbol')[,1]
# 
# 
# probe2symobl<-gpl2 %>%
#   dplyr::select('ID','GENE_SYMBOL')%>%
#   filter('GENE_SYMBOL'!='')%>%
#   separate('GENE_SYMBOL',c('symbol','drop'),sep = '///')%>%
#   dplyr::select(-drop)
# probe2symobl=probe2symobl[probe2symobl$symbol!='',]
# 
# dat<-expr
# dat$ID<-rownames(dat)
# dat$ID<-as.character(dat$ID)
# probe2symobl$ID<-as.character(probe2symobl$ID)
# 
# library(tidyverse)
# dat<-dat %>%
#   inner_join(probe2symobl,by='ID')%>%
#   dplyr::select(-ID)%>%     ## 去除多余信息
#   dplyr::select(symbol,everything())%>%     ## 重新排列
#   mutate(rowMean=rowMeans(.[grep('GSM',names(.))]))%>%    ## 求出平均数
#   arrange(desc(rowMean))%>%       ## 把表达量的平均值从大到小排序
#   distinct(symbol,.keep_all = T)%>%      ## symbol留下第一个
#   dplyr::select(-rowMean)%>%     ## 反向选择去除rowMean这一列
#   tibble::column_to_rownames(colnames(.)[1])   ## 把第一列变成行名并删除
# range(dat)
# ###mrna
# # protein <- read.csv("protein_coding_Gene.csv",check.names = F)
# # dat <- dat[rownames(dat) %in% protein$Symbol,]
# 
# ###分组信息
# a=gset[[1]]
# pd<-pData(a)
# write.csv(pd, 'pd.csv')
# 
# 
# # pd <- read_csv("pd.csv")
# table(pd$characteristics_ch1.1)
# 
# group <- data.frame(sample = pd$geo_accession, group = pd$characteristics_ch1.1)
# # filtered_group <- group[group$group == "Pre-frontal cortex (BA46), control" & group$group2 == "Pre-frontal cortex (BA46)", ]
# # filtered_group2 <- group[group$group == "Pre-frontal cortex (BA46), major depressive disorder" & group$group2 == "Pre-frontal cortex (BA46)", ]
# # combined_group <- rbind(filtered_group, filtered_group2)
# # group <-combined_group[,-3] 
# table(group$group)
# 
# group$group <- ifelse(group$group == 'disease state: Control', 'Control', 'MDD')
# table(group$group) 
# # Control     MDD 
# # 19      17 
# group <- group[order(group$group), ]
# 
# dat <- dat[, colnames(dat) %in% group$sample]
# dat <- na.omit(dat)
# 
# # samples <- group$sample
# # dat <- dat[,samples]
# identical(colnames(dat), group$sample)
# 
# write.csv(dat, file = paste0('dat.', GEO_data, '.csv'))
# write.csv(group, file = paste0('group.', GEO_data, '.csv'), row.names = F)
