# Supplementary material for: Identification of AICD-associated transcriptomic markers in major depressive disorder
Source: Front Psychiatry. 2026 Jul 3;17:1782515. doi: 10.3389/fpsyt.2026.1782515 (PMC13376302; doi:10.3389/fpsyt.2026.1782515)
Supplement: Supplementary file 2 [file DataSheet1.zip › code/r.01_DEGs.R]

rm(list = ls())
setwd("/data/nas3/liyan/Project/13_YQCD-20545-2-FG-ATP/")
if (! dir.exists("./01_DEGs")){
  dir.create("./01_DEGs")
}
setwd("./01_DEGs")


library(magrittr)
library(stringr)
library(lance)
library(limma)
df = read.csv("../00_rawdata/GSE52790/dat.GSE52790.csv",row.names = 1,check.names=F)
df.group = read.csv("../00_rawdata/GSE52790/group.GSE52790.csv",check.names=F)
range(df)## 1.328646 13.997081    0.07871 11.55408
###limma-------------
df = df[,df.group$sample]
identical(colnames(df), df.group$sample)
table(!duplicated(rownames(df)))
table(df.group$group)
# Control     MDD 
# 12      10
df.group$group = factor(df.group$group, levels = c("Control", "MDD"))
design.mat = cbind(Control = ifelse(df.group$group == "Control", 1, 0),
                   MDD = ifelse(df.group$group == "Control", 0, 1))

contrast.mat = makeContrasts(contrasts="MDD-Control", levels=design.mat)##对照是-1
fit = lmFit(df, design.mat)
fit = contrasts.fit(fit, contrast.mat)
fit = eBayes(fit)
fit = topTable(fit, coef = 1, number = Inf, adjust.method = "fdr")
DEG=na.omit(fit)
logFC_cutoff <- 0.25
DEG$change = as.factor(
  ifelse(DEG$P.Value <0.05 & abs(DEG$logFC) > logFC_cutoff,
         ifelse(DEG$logFC > logFC_cutoff ,'UP','DOWN'),'NOT')
)
sig_diff <- subset(DEG,
                   DEG$P.Value < 0.05 & abs(DEG$logFC) > logFC_cutoff)


dim(DEG)
###16363     7
dim(sig_diff)
##696
summary(sig_diff$change)
# DOWN  NOT   UP 
# 567    0  129 
write.csv(sig_diff,file = "01_DEG_sig_diff.csv")
write.csv(DEG,file = "01_DEG.csv")
###火山图-----------------------##
library(ggplot2)
library(ggthemes)
library(RColorBrewer)
library(Ipaper)
library(scales)
library(ggrepel)
dat_rep<-DEG[rownames(DEG)%in%
               rownames(rbind(head(sig_diff[order(sig_diff$logFC,decreasing = T),],10),
                              head(sig_diff[order(sig_diff$logFC,decreasing = F),],10))),]
volcano_plot<- ggplot(data = DEG, 
                      aes(x = logFC,
                          y = -log10(P.Value), 
                          color =change)) +
  scale_color_manual(values = c("#104680", "gray","#B72230")) +
  # scale_x_continuous(breaks = c(-10,-6,-3,-1,0,1,3,6,10)) +
  # scale_y_continuous(trans = "log1p",
  #                    breaks = c(0,1,5,10,20,50, 100,200)) +
  geom_point(size = 1.2, alpha = 0.4, na.rm=T) +
  theme_bw(base_size = 12, base_family = "Times") +
  geom_vline(xintercept = c(-0.25,0.25),
             lty = 4,
             col = "darkgray",
             lwd = 0.6)+
  geom_hline(yintercept = -log10(0.05),
             lty = 4,
             col = "darkgray",
             lwd = 0.6)+
  theme(legend.position = "right",
        panel.grid = element_blank(),
        legend.title = element_blank(),
        legend.text = element_text(face="bold",
                                   color="black",
                                   family = "Times",
                                   size=13),
        plot.title = element_text(hjust = 0.5),
        axis.text.x = element_text(face = "bold",
                                   color = "black",
                                   size = 15),
        axis.text.y = element_text(face = "bold",
                                   color = "black",
                                   size = 15),
        axis.title.x = element_text(face = "bold",
                                    color = "black",
                                    size = 15),
        axis.title.y = element_text(face = "bold",
                                    color = "black",
                                    size = 15)) +
  geom_label_repel(
    data = dat_rep,
    aes(label = rownames(dat_rep)),
    max.overlaps = 20,
    size = 4,
    box.padding = unit(0.5, "lines"),
    min.segment.length = 0,
    point.padding = unit(0.8, "lines"), segment.color = "black", show.legend = FALSE )+
  labs(x = "log2(Fold Change)",
       y = "-log10(P.Value)")
volcano_plot
ggsave('02__DEG_volcano.png', volcano_plot,width = 8, height = 8)
ggsave('02_DEG_volcano.pdf', volcano_plot,width = 8, height = 8)
dev_off()
## 热图------

library(pheatmap)
library(ggplot2)
library(RColorBrewer)
library(gplots)

library(ComplexHeatmap)
library(data.table)

###top10基因
rt<-df
heat<-rt[rownames(rt)%in%
           rownames(rbind(head(sig_diff[order(sig_diff$logFC,decreasing = T),],10),
                          head(sig_diff[order(sig_diff$logFC,decreasing = F),],10))),]
#x<-log2(heat+1)
x<-heat
mat <- t(scale(t(x)))#归一化
df1 <- as.data.frame(mat)
mat[mat < (-2)] <- (-2)
mat[mat > 2] <- 2
#rt<-sig_diff

library(ComplexHeatmap)
pdf('02_heatmap.pdf',w=6,h=6,family='Times')
densityHeatmap(mat,title = "Distribution as heatmap", ylab = " ",height = unit(6, "cm")) %v%
  HeatmapAnnotation(Group = df.group$group, col = list(Group = c("MDD" = "#B72230", "Control" = "#104680"))) %v%
  Heatmap(mat, 
          row_names_gp = gpar(fontsize = 9),
          show_column_names = F,
          ###show_colnames = FALSE,
          name = "expression", 
          ###cluster_cols = F,
          cluster_rows = T,
          height = unit(6, "cm"),
          #cluster_columns = FALSE,
          ###cluster_rows = FALSE,
          col = colorRampPalette(c("#87CEFA", "white","#FA8072"))(100))
dev.off()

png('02_heatmap.png',w=6,h=6,units='in',res=600,family='Times')
densityHeatmap(mat,title = "Distribution as heatmap", ylab = " ",height = unit(3, "cm")) %v%
  HeatmapAnnotation(Group = df.group$group, col = list(Group = c("MDD" = "#B72230", "Control" = "#104680"))) %v%
  Heatmap(mat, 
          row_names_gp = gpar(fontsize = 9),
          show_column_names = F,
          ###show_colnames = FALSE,
          name = "expression", 
          ###cluster_cols = F,
          cluster_rows = T,
          height = unit(6, "cm"),
          #cluster_columns = FALSE,
          ###cluster_rows = FALSE,
          col = colorRampPalette(c("#87CEFA", "white","#FA8072"))(100))
dev.off()
