# Supplementary material for: Identification of AICD-associated transcriptomic markers in major depressive disorder
Source: Front Psychiatry. 2026 Jul 3;17:1782515. doi: 10.3389/fpsyt.2026.1782515 (PMC13376302; doi:10.3389/fpsyt.2026.1782515)
Supplement: Supplementary file 2 [file DataSheet1.zip › code/r.02_Venn.R]

rm(list = ls())

setwd("/data/nas3/liyan/Project/13_YQCD-20545-2-FG-ATP/")
if (! dir.exists("./02_Venn")){
  dir.create("./02_Venn")
}
setwd("./02_Venn")
library(tidyverse)
library(lance)
#############################logFC0与方向基因取交集
PCDRGs <- read.csv("../02_ssGSEA/04.modgene_yellow.csv",row.names = 1)
purple <- read.csv("../02_ssGSEA/04.modgene_tan.csv",row.names = 1)
blue <- read.csv("../02_ssGSEA/04.modgene_blue.csv",row.names = 1)
turquoise <- read.csv("../02_ssGSEA/04.modgene_turquoise.csv",row.names = 1)

merged_df <- rbind(PCDRGs, purple,turquoise,blue)
merged_df_distinct <- distinct(merged_df)
PCDRGs <- merged_df_distinct

# PCDRGs <- read.csv("../00_rawdata/ARGs.csv")
sum(duplicated(PCDRGs$modgene))###有0个重复基因
PCDRGs <- as.data.frame(unique(PCDRGs$modgene))###剩下2990个基因
colnames(PCDRGs) <- "Gene"

DEGs <- read.csv('../01_DEGs/01_DEG_sig_diff.csv', row.names = NULL)
hxgene1 <- intersect(PCDRGs$Gene, DEGs$X)#573
write.csv(hxgene1,file = '01_Venn_gene.csv') 

library(ggvenn)
mydata<-list('DEGs'=DEGs$X,'ARGs'=PCDRGs$Gene)
pdf('02_venn.pdf',w=5,h=5)
ggvenn(mydata,c('DEGs','ARGs'),
       fill_color = c("#FED82F","#1874CD"),
       show_percentage = T,
       stroke_alpha = 0.5,
       stroke_size = 0.3,
       text_size = 4,
       stroke_color="white",
       stroke_linetype="solid",
       set_name_color=c("#FED82F","#1874CD"),
       set_name_size = 6,
       text_color = 'black')
dev.off()
png(file = "02_venn.png", w=5,h=5,units = 'in', res = 600)
ggvenn(mydata,c('DEGs','ARGs'),
       fill_color = c("#FED82F","#1874CD"),
       show_percentage = T,
       stroke_alpha = 0.5,
       stroke_size = 0.3,
       text_size = 4,
       stroke_color="white",
       stroke_linetype="solid",
       set_name_color=c("#FED82F","#1874CD"),
       set_name_size = 6,
       text_color = 'black')
dev.off()
