# Supplementary material for: Identification of AICD-associated transcriptomic markers in major depressive disorder
Source: Front Psychiatry. 2026 Jul 3;17:1782515. doi: 10.3389/fpsyt.2026.1782515 (PMC13376302; doi:10.3389/fpsyt.2026.1782515)
Supplement: Supplementary file 2 [file DataSheet1.zip › code/r.02_ssGSEA.R]

rm(list = ls())
setwd('/data/nas3/liyan/Project/13_YQCD-20545-2-FG-ATP/')
if(!dir.exists('./02_ssGSEA')){
  dir.create('./02_ssGSEA')
}
setwd('./02_ssGSEA/')


# 1 保存方式----------------------
save_plot<-function (p, filename, style, width = 8, height = 6) 
{
  if (style == "g") {
    ggsave(filename = paste0(filename, ".pdf"), p, width = width, 
           height = height)
    ggsave(filename = paste0(filename, ".png"), p, width = width, 
           height = height, dpi = 300)
  }
  else {
    pdf(file = paste0(filename, ".pdf"), width = width, family='Times',
        height = height)
    print(p, newpage = F)
    dev.off()
    png(filename = paste0(filename, ".png"), width = width, family='Times',
        height = height, units = "in", res = 300)
    print(p, newpage = F)
    dev.off()
  }
}

mytheme <- theme(axis.title = element_text(size = 15,face = "bold"),
                 # axis.line = element_line(linewidth = 1.5),
                 # axis.ticks.length = unit(0.15,"cm"),
                 # axis.ticks = element_line(linewidth = 1.5),
                 axis.text = element_text(size = 15,face = "bold",colour = "black"),
                 text = element_text(size = 15,colour = "black",face = "bold"))

# 2 ssGSEA(基因集富集分析)-----------
library(data.table)
gene <- fread("../00_rawdata/ARGs.csv")
colnames(gene)<-"symbol"

term <- 'ARGs'
gset <- c(term, "NA", gene$symbol)
gset <- gset %>% as.data.frame() %>%  t()
write.table(gset, file = "00.ARGs.gmt", sep = "\t", row.names = F, col.names = F, quote = F)

library(clusterProfiler)
library(GSVA)
library(tidyverse)

dat <- fread( "../00_rawdata/GSE52790/dat.GSE52790.csv")%>% column_to_rownames("V1")
# colnames(dat) <- gsub('\\.','-',colnames(dat))
# data<-rowSums(dat>0)>=floor(0.80*ncol(dat)) # 保留至少在80%的样本中都有表达的基因
# dat <- dat[data,]
# write.csv(dat,file="GSE248493_fpkm_log_WGCNA.csv",row.names=T)

group<-fread("../00_rawdata/GSE52790/group.GSE52790.csv")
colnames(group) <- c('sample','Group')
identical(colnames(dat), group$sample)

ref_gmt <- read.gmt("00.ARGs.gmt") #读gmt文件
gene_list <- split(as.matrix(ref_gmt)[, 2], ref_gmt[, 1])
ssgsea_score = gsva(as.matrix(dat), 
                    gene_list, 
                    method = "plage", 
                    ssgsea.norm = TRUE, 
                    verbose = TRUE)
## gsva，zscore，plage，ssgsea
write.csv(ssgsea_score, file = "00.ssgsea_result.csv")

# 3 方向基因集ssGSEA评分在疾病组和正常组间的差异-------------
library(tidyr)
library(ggplot2)
library(ggpubr)
library(Ipaper)
library(lance)

table(group$Group)
# Control     MDD 
# 12      10 

group_Disease <- group[group$Group == 'MDD', ]

ssgsea_score <- read.csv('./00.ssgsea_result.csv', row.names = 1, check.names = F) %>% lc.tableToNum()
# colnames(ssgsea_score) <- gsub('.', '-', colnames(ssgsea_score), fixed = T)
ssgsea_score <- t(ssgsea_score) %>% as.data.frame()
ssgsea_score <- rownames_to_column(ssgsea_score, var = 'sample')
ssgsea_score$group <- ifelse(ssgsea_score$sample %in% group_Disease$sample, 'MDD', 'Control')
fwrite(ssgsea_score,"00.ssgsea_score_class.csv")
violin_data <- ssgsea_score %>% 
  pivot_longer(
    cols = -c('sample', 'group'),
    names_to = 'gene_set', 
    values_to = 'score'
  )

library(rstatix)
stat_res <- violin_data %>% 
  group_by(gene_set) %>% 
  wilcox_test(score ~ group) %>% 
  adjust_pvalue(method = "BH") %>%  # method BH == fdr
  add_significance('p')

table((violin_data$group))
stat_res$p <- ifelse(stat_res$p < 0.001, "***",
                     ifelse(stat_res$p < 0.01, "**",
                            ifelse(stat_res$p < 0.05, "*", 'ns')))
library(ggridges)
p <- ggviolin(
  violin_data,
  x = "group",
  y = "score",
  fill = "group", 
  palette = c('#104680', '#B72230'),
  add = "boxplot",
  add.params = list(fill = "white")
) +
  stat_pvalue_manual(stat_res,
                     label = "{p}{p.signif}", 
                     y.position = 1,  # 根据你的数据范围调整y.position，这里假设y轴范围是-1到1，你可按需修改
                     size = 5,
                     face = "bold",
                     color ='red',
                     family = "Times"
  ) +
  theme_bw() + 
  xlab("") +
  ylab("ssgsea score") +
  theme(
    axis.title.x = element_text(size = 20, family = "Times", face = "bold", color = 'black'),
    axis.text.x = element_text(size = 16, family = "Times", face = "bold", color = 'black'),
    axis.title.y = element_text(size = 20, family = "Times", face = "bold", color = 'black'),
    axis.text.y = element_text(size = 16, family = "Times", face = "bold", color = 'black'),
    strip.text = element_text(size = 14, family = "Times", face = "bold", color = 'black'),
    legend.position = "none",
    panel.grid.major = element_blank(),
    panel.grid.minor = element_blank(),
    legend.title = element_text(size = 15), 
    legend.text = element_text(size = 14)
  )
p
save_plot(p,'00.ssGSEA_res.pdf',style = "x")

# 4 WGCNA-----------------
setwd('/data/nas3/liyan/Project/13_YQCD-20545-2-FG-ATP/')
if(!dir.exists('./02_ssGSEA')){
  dir.create('./02_ssGSEA')
}
setwd('./02_ssGSEA/')

library(GSVA)
library(magrittr)
library(tibble)
library(tidyr)
library(ggplot2)
library(ggpubr)
library(data.table)
library(dynamicTreeCut)
library(fastcluster)
library(WGCNA)
library(dplyr)

exp <- fread('../00_rawdata/GSE52790/dat.GSE52790.csv') %>% column_to_rownames("V1")
# data<-rowSums(exp>0)>=floor(0.80*ncol(exp)) # 保留至少在80%的样本中都有表达的基因
# exp1 <- exp[data,]
# write.csv(exp1,file="LUAD_fpkms_Tumor_WGCNA.csv",row.names=T)
exp1 <- exp
datExpr1<-as.data.frame(t(exp1))
ncol(datExpr1)#基因数目；
nrow(datExpr1) # 样本数目

datExpr1 <- t(datExpr1) %>% as.data.frame()
datExpr1 <- datExpr1[order(apply(datExpr1, 1, mad), decreasing = T)[1:5000],]
datExpr1 <- t(datExpr1) %>% as.data.frame()
ncol(datExpr1); nrow(datExpr1)
# m.mad <- apply(exp1,1,mad)
# dataExprVar <- exp1[which(m.mad >
#                              max(quantile(m.mad, probs=seq(0, 1, 0.25))[3],0)),]
# datExpr1<-as.data.frame(t(dataExprVar))
# dataExprVar<-t(dataExprVar)

gsg = goodSamplesGenes(datExpr1, verbose = 3)
if (!gsg$allOK){
  # Optionally, print the gene and sample names that were removed:
  if (sum(!gsg$goodGenes)>0)
    printFlush(paste("Removing genes:",
                     paste(names(datExpr1)[!gsg$goodGenes], collapse = ",")));
  if (sum(!gsg$goodSamples)>0)
    printFlush(paste("Removing samples:",
                     paste(rownames(datExpr1)[!gsg$goodSamples], collapse = ",")));
  # Remove the offending genes and samples from the data:
  dataExprVar = datExpr1[gsg$goodSamples, gsg$goodGenes]
}#处理缺失值

gsg$goodGenes
gsg$goodSamples
gsg$allOK

#读取分组
group<-read.csv("00.ssgsea_score_class.csv",row.names = 1)
samples <- colnames(exp1)
group <- group[samples,] %>% data.frame()
group<-group %>% dplyr::select("ARGs")
# group<-group %>% dplyr::select("sample","mtRNA") %>% as.data.frame() %>% column_to_rownames("sample")
identical(colnames(exp1), row.names(group))

datTraits <- data.frame(row.names = rownames(group), ssgsea_score = group[, 1])
traitColors = numbers2colors(datTraits, signed = FALSE)

## 1 样本聚类树------------------------
## 看是否具有离群样本
exp1 <- datExpr1 %>% as.data.frame()
# exp1 <- t(exp1) %>% data.frame()
range(exp1)
# sampleTree <- hclust(dist(exp1), method = "average")
sampleTree = hclust(dist(exp1, method = 'maximum'), method = "ward.D") # 构建聚类树，看是否有离群样本
## method:"euclidean", "maximum", "manhattan", "canberra", "binary" or "minkowski"
sizeGrWindow(12,9) #视图
par(cex = 1); 
par(mar = c(0,6,2,0)) # mar参数为按以下顺序排列的边距值：底部、左侧、顶部、右侧。默认值是mar = c(5.1, 4.1, 4.1, 2.1)
plotDendroAndColors(sampleTree, 
                    traitColors,
                    main = "Sample clustering to detect outliers", 
                    sub="", 
                    xlab="", 
                    cex.lab = 2, # cex.lab指定轴标签的大小
                    cex.axis = 1.5, # cex.axis指定刻度线标签的大小
                    cex.main = 2, 
                    groupLabels = colnames(datTraits),
                    dendroLabels = FALSE
) 
nGenes = nrow(exp)
nSamples = ncol(exp)

pdf('01.sampletree.pdf', w = 25, h = 10)
par(cex = 1); 
par(mar = c(0,6,2,0)) # mar参数为按以下顺序排列的边距值：底部、左侧、顶部、右侧。默认值是mar = c(5.1, 4.1, 4.1, 2.1)
plotDendroAndColors(sampleTree, 
                    traitColors,
                    main = "Sample clustering to detect outliers", 
                    sub="", 
                    xlab="", 
                    cex.lab = 2, # cex.lab指定轴标签的大小
                    cex.axis = 1.5, # cex.axis指定刻度线标签的大小
                    cex.main = 2, 
                    groupLabels = colnames(datTraits),
                    dendroLabels = FALSE
)
dev.off()

png('01.sampletree.png', w =25, h = 10, units = 'in', res = 600)
par(cex = 1); 
par(mar = c(0,6,2,0)) # mar参数为按以下顺序排列的边距值：底部、左侧、顶部、右侧。默认值是mar = c(5.1, 4.1, 4.1, 2.1)
plotDendroAndColors(sampleTree, 
                    traitColors,
                    main = "Sample clustering to detect outliers", 
                    sub="", 
                    xlab="", 
                    cex.lab = 2, # cex.lab指定轴标签的大小
                    cex.axis = 1.5, # cex.axis指定刻度线标签的大小
                    cex.main = 2, 
                    groupLabels = colnames(datTraits),
                    dendroLabels = FALSE
)
dev.off()

## 2 计算软阈值---------
powers <- c(c(1:10), seq(from = 12, to= 30, by=2))  # 设置网络构建参数选择范围，计算无尺度分布拓扑矩阵
# powers <- c(c(1:10))
datExpr <- exp1
sft <- pickSoftThreshold(datExpr, 
                         powerVector = powers, 
                         networkType = 'unsigned', #设置为'unsigned'意味着在构建网络时，不考虑基因表达值之间的相关性是正的还是负的，只考虑相关性的大小。
                         verbose = 5)
sft$powerEstimate # 16
system.time(save(sft, file = "02.sft.Rdata"))  

# load("02.sft.Rdata")
## 2.1绘制软阈值图谱
# 横轴是Soft threshold (power)，纵轴是无标度网络的评估参数，数值越高，网络越符合无标度特征 (non-scale)
## 保存软阈值图谱
## pdf
pdf('02.SoftThreshold.pdf', w = 12, h = 6)
par(mfrow = c(1, 2)); # 一张画布上显示两个图
cex1 = 0.95;
plot(sft$fitIndices[, 1], 
     -sign(sft$fitIndices[, 3])*sft$fitIndices[, 2],
     xlab = "Soft Threshold (power)",
     ylab = "Scale Free Topology Model Fit,signed R^2",
     type = "n",
     main = paste("Scale independence"),
     ylim = c(0, 1));
text(sft$fitIndices[, 1], 
     -sign(sft$fitIndices[, 3])*sft$fitIndices[, 2],
     labels = powers,
     cex = cex1,
     col = "red");
abline(h=0.8,col="red") 
plot(sft$fitIndices[, 1], 
     sft$fitIndices[, 5],
     xlab = "Soft Threshold (power)",
     ylab = "Mean Connectivity", 
     type = "n",
     main = paste("Mean connectivity"))
text(sft$fitIndices[, 1], 
     sft$fitIndices[, 5], 
     labels = powers, 
     cex = cex1,
     col = "red")
dev.off()

png('02.SoftThreshold.png', w = 1000, h = 600)
par(mfrow = c(1, 2)); # 一张画布上显示两个图
cex1 = 0.95;
plot(sft$fitIndices[, 1], 
     -sign(sft$fitIndices[, 3])*sft$fitIndices[, 2],
     xlab = "Soft Threshold (power)",
     ylab = "Scale Free Topology Model Fit,signed R^2",
     type = "n",
     main = paste("Scale independence"),
     ylim = c(0, 1));
text(sft$fitIndices[, 1], 
     -sign(sft$fitIndices[, 3])*sft$fitIndices[, 2],
     labels = powers,
     cex = cex1,
     col = "red");
abline(h=0.8,col="red") 
plot(sft$fitIndices[, 1], 
     sft$fitIndices[, 5],
     xlab = "Soft Threshold (power)",
     ylab = "Mean Connectivity", 
     type = "n",
     main = paste("Mean connectivity"))
text(sft$fitIndices[, 1], 
     sft$fitIndices[, 5], 
     labels = powers, 
     cex = cex1,
     col = "red")
dev.off()

sft$powerEstimate #结果为16,但是根据图选择14

## 3 一步法构建表达网络--------------
nGenes = ncol(datExpr) 
nSamples = nrow(datExpr) 
gc()
corType <- 'person'
# ## 当基因表达严重依赖于疾病状态时，需设置maxPOutliers参数
# maxPOutliers <- ifelse(corType =="pearson",1,0.05)
cor <- WGCNA::cor
net <- blockwiseModules(datExpr, 
                        power = 9, # 9是大于0.8，且k_means趋近于0
                        maxBlockSize = nGenes, # 默认maxBlockSize是5000，表示仅会分析5000个基因
                        TOMType = "signed", # 计算TOM矩阵时，是否考虑正负相关性；默认为"signed",可选"unsigned"
                        minModuleSize = 50, # minModuleSize：模块中最少的基因数，设置为50，即模块中只有大于50个基因才会被统计
                        reassignThreshold = 0, 
                        # deepSplit = 2,
                        mergeCutHeight = 0.25, # mergeCutHeight ：模块合并阈值，阈值越大，模块越少（重要）
                        numericLabels = TRUE,  # 返回数字而不是颜色作为模块的名字，后面可以再转换为颜色
                        pamRespectsDendro = FALSE,
                        saveTOMs = TRUE, # 询问是否保存TOM文件
                        saveTOMFileBase = "03.TOM", # 保存的TOM文件命名
                        corType = "pearson", # 计算相关性的方法；可选pearson(默认)，bicor。后者更能考虑离群点的影响
                        loadTOMs = TRUE,
                        verbose = 3)
cor<-stats::cor
system.time(save(net, file = "03.net.Rdata"))  

load("03.net.Rdata")
names(net)
net$colors # 显示了数据集中的每个基因被分配到什么模块中，不同的模块用不同的数字表示
net$MEs # 网络中每个模块的特征值。
table(net$colors)

# 0    1    2    3    4    5    6    7    8    9   10   11   12 
# 337 1891  800  659  232  228  177  151  122  118  117  101   67 

sizeGrWindow(12, 9)
mergedColors <- labels2colors(net$colors) # 给每一个模块分别给个颜色（彩虹色）
png(filename = "03.cluster_dendrogram.png", w = 1200, h = 600)
plotDendroAndColors(net$dendrograms[[1]], 
                    mergedColors[net$blockGenes[[1]]],
                    "Module colors",
                    dendroLabels = FALSE, 
                    hang = 0.03,
                    addGuide = TRUE, 
                    guideHang = 0.05)
dev.off()
pdf('03.cluster_dendrogram.pdf', w = 12, h = 6)
plotDendroAndColors(net$dendrograms[[1]], 
                    mergedColors[net$blockGenes[[1]]],
                    "Module colors",
                    dendroLabels = FALSE, 
                    hang = 0.03,
                    addGuide = TRUE, 
                    guideHang = 0.05)
dev.off()

## 4 基因集和模块相关性--------------------------------------
moduleLabels <- net$colors # # 显示了数据集中的每个基因被分配到什么模块中，不同的模块用不同的数字表示
moduleColors <- labels2colors(net$colors) # label_to_colors，将每个模块对应的数字转成颜色
table(moduleLabels)
#   0    1    2    3    4    5    6    7    8    9   10   11   12 
# 337 1891  800  659  232  228  177  151  122  118  117  101   67


table(moduleColors)
# black      blue     brown     green      grey   magenta      pink    purple 
# 155       407       355       168      1207        94       121        83 
# red turquoise    yellow 
# 167      1983       260


# black        blue       brown       green greenyellow        grey     magenta 
# 151         800         659         228         101         337         118 
# pink      purple         red         tan   turquoise      yellow 
# 122         117         177          67        1891         232 
## Recalculate MEs with color labels
MEs0 = moduleEigengenes(datExpr, moduleColors)$eigengenes
MEs = orderMEs(MEs0)
write.csv(MEs, file = '04.MEs.csv')

## 导入自定义基因集ssGSEA评分
#norm_ssGSEA_Score <- read.csv(paste0('../01_DEGs/ssgsea_result.csv'), check.names = F, row.names = 1) %>% lc.tableToNum()
#Score <- as.data.frame(t(norm_ssGSEA_Score))
Score <- group
Score <- Score[rownames(Score) %in% rownames(datExpr), ] %>% as.data.frame()
colnames(Score)
# Score <- dplyr::select(Score, REACTOME_SIGNALING_BY_HIPPO)
names(Score) <- 'score'

## 计算基因集和模块之间的相关性
MEs <- MEs[, !(names(MEs) == "MEgrey")] ##删除灰色模块

moduleTraitCor <- cor(MEs, Score, use = "p");
moduleTraitPvalue <- corPvalueStudent(moduleTraitCor, nSamples)

## Will display correlations and their p-values,
textMatrix <- paste(signif(moduleTraitCor, 2), "\n(",
                    signif(moduleTraitPvalue, 3), ")", sep = "");
dim(textMatrix) <- dim(moduleTraitCor)

## 绘图保存
png(filename = "04.labeledHeatmap.png", w = 6, h = 10, units = 'in', res = 600)
par(mar = c(4, 9, 2, 2))
labeledHeatmap(Matrix = moduleTraitCor,
               xLabels = names(Score),
               yLabels = names(MEs),
               ySymbols = names(MEs),
               colorLabels = FALSE,
               colors = blueWhiteRed(50),
               textMatrix = textMatrix,
               setStdMargins = FALSE,
               cex.text = 1,
               zlim = c(-1,1),
               main = paste("Module-trait relationships"))
dev.off()

pdf('04.labeledHeatmap.pdf', w = 6, h = 10)
par(mar = c(4, 9, 2, 2))
labeledHeatmap(Matrix = moduleTraitCor,
               xLabels = names(Score),
               yLabels = names(MEs),
               ySymbols = names(MEs),
               colorLabels = FALSE,
               colors = blueWhiteRed(50),
               textMatrix = textMatrix,
               setStdMargins = FALSE,
               cex.text = 1,
               zlim = c(-1,1),
               main = paste("Module-trait relationships"))
dev.off()

## 通过筛选的模块（|cor|>0.3, pvalue < 0.05）
moduleTraitCor <- as.data.frame(moduleTraitCor)
moduleTraitCor$module <- rownames(moduleTraitCor)
cor_sig_module <- moduleTraitCor[abs(moduleTraitCor$score) > 0.3, ]

moduleTraitPvalue <- as.data.frame(moduleTraitPvalue)
moduleTraitPvalue$module <- rownames(moduleTraitPvalue)
pvalue_sig_module <- moduleTraitPvalue[moduleTraitPvalue$score < 0.05, ]

sig_module <- intersect(cor_sig_module$module, pvalue_sig_module$module) %>% as.data.frame()
colnames(sig_module) <- 'module'
sig_module$module <- gsub('ME', '', sig_module$module)

mod_color <- sig_module$module
for (i in c(1 : length(mod_color))) {
  module <- mod_color[i]
  probes <- colnames(datExpr) # 导入的fpkm文件中全部的基因名
  inModule <- (moduleColors == module) # 模块是brown中的基因
  modProbes <- probes[inModule] # 筛选出关键基因
  modGenes <- as.data.frame(modProbes)
  colnames(modGenes) <- 'modgene'
  write.csv(modGenes, paste0('04.modgene_',mod_color[i],'.csv'))
}

# ## 5 关键模块散点图---------------------------
# # 不同模块与基因性状的具体分析
# modNames = substring(names(MEs), 3)
# geneModuleMembership = as.data.frame(cor(exp1, MEs, use = "p"))
# ####看一下目的基因和哪个模块相关性最高
# MMPvalue = as.data.frame(corPvalueStudent(as.matrix(geneModuleMembership), nSamples))
# names(geneModuleMembership) = paste("MM", modNames, sep="")
# names(MMPvalue) = paste("p.", modNames, sep="")
# 
# traitNames=names(Score)
# geneTraitSignificance = as.data.frame(cor(datExpr, Score, use = "p"))
# GSPvalue = as.data.frame(corPvalueStudent(as.matrix(geneTraitSignificance), nSamples))
# names(geneTraitSignificance) = paste("GS.", traitNames, sep="")
# names(GSPvalue) = paste("p.GS.", traitNames, sep="")
# 
# # 创建输出文件夹
# dir.create("./modulesGenes_sca/")
# 
# for (trait in traitNames){
#  traitColumn=match(trait,traitNames)  
#  for (module in modNames){
#   column = match(module, modNames)
#   moduleGenes = moduleColors==module
#   if (nrow(geneModuleMembership[moduleGenes,]) > 1){
#    outPdf=paste("./modulesGenes_sca/",trait, "_", module,".pdf",sep="")
#    pdf(file=outPdf,width=7,height=7)
#    par(mfrow = c(1,1))
#    verboseScatterplot(abs(geneModuleMembership[moduleGenes, column]),
#                       abs(geneTraitSignificance[moduleGenes, traitColumn]),
#                       xlab = paste("Module Membership in", module, "module"),
#                       ylab = paste("Gene significance for ",trait),
#                       main = paste("Module membership vs. gene significance\n"),
#                       cex.main = 1.2, cex.lab = 1.2, cex.axis = 1.2, col = module)
#    abline(v=0.6,h=0.2,col="red")
#    dev.off()
#   }
#  }
# }
# 
# #输出模块基因
# for (mod in 1:nrow(table(moduleColors)))
# {  
#  modules = names(table(moduleColors))[mod]
#  probes = colnames(datExpr)
#  inModule = (moduleColors == modules)
#  modGenes = probes[inModule]
#  write.table(modGenes, file =paste("./modulesGenes_sca/",modules,".csv"),sep=",",row.names=F,col.names=F,quote=F)
# }
# 
# #根据MM和GS指标过滤基因
# hub<- abs(geneModuleMembership$MMpink)>0.6 & abs(geneTraitSignificance)>0.2
# table(hub)
# # FALSE  TRUE 
# # 9326    92  
# module = "turquoise"
#  column = match(module, modNames)
#  moduleGenes = moduleColors==module
#  pink_module<-as.data.frame(dimnames(data.frame(datExpr))[[2]][moduleGenes])
#  names(pink_module)="genename"
#  MM<-abs(geneModuleMembership[moduleGenes,column])
#  GS<-abs(geneTraitSignificance[moduleGenes, 1])
#  pink_MMGS<-as.data.frame(cbind(MM,GS))
#  rownames(pink_MMGS)=pink_module$genename
#  hub_pink<-abs(pink_MMGS$MM)>0.6&abs(pink_MMGS$GS)>0.2
#  pink_hub_<-subset(pink_MMGS, abs(pink_MMGS$MM)>0.6&abs(pink_MMGS$GS)>0.2)
#  write.table(pink_hub_, file = "02.turquoise_hub.csv",sep = ",",row.names = T,col.names = NA,quote = F)
#  
# module = "blue"
#   column = match(module, modNames)
#   moduleGenes = moduleColors==module
#   red_module<-as.data.frame(dimnames(data.frame(datExpr))[[2]][moduleGenes])
#   names(red_module)="genename"
#   MM<-abs(geneModuleMembership[moduleGenes,column])
#   GS<-abs(geneTraitSignificance[moduleGenes, 1])
#   red_MMGS<-as.data.frame(cbind(MM,GS))
#   rownames(red_MMGS)=red_module$genename
#   hub_red<-abs(red_MMGS$MM)>0.6&abs(red_MMGS$GS)>0.2
#   red_hub_<-subset(red_MMGS, abs(red_MMGS$MM)>0.6&abs(red_MMGS$GS)>0.2)
#   write.table(red_hub_, file = "02.blue_hub.csv",sep = ",",row.names = T,col.names = NA,quote = F)


#WGCNA---------
# library(data.table)
# gene <- fread("../00_rawdata/ARGs.csv")
# colnames(gene)<-"symbol"
# 
# term <- 'NAM'
# gset <- c(term, "NA", gene$symbol)
# gset <- gset %>% as.data.frame() %>%  t()
# write.table(gset, file = "00.NAM.gmt", sep = "\t", row.names = F, col.names = F, quote = F)
# 
# library(clusterProfiler)
# library(GSVA)
# library(tidyverse)
# 
# expr <- fread( "../00_rawdata/GSE54575/dat.GSE54575.csv")%>% column_to_rownames("V1")
# # colnames(dat) <- gsub('\\.','-',colnames(dat))
# # data<-rowSums(dat>0)>=floor(0.80*ncol(dat)) # 保留至少在80%的样本中都有表达的基因
# # dat <- dat[data,]
# # write.csv(dat,file="GSE248493_fpkm_log_WGCNA.csv",row.names=T)
# 
# group<-fread("../00_rawdata/GSE54575/group.GSE54575.csv")
# # group <- group[,-3]
# colnames(group) <- c('sample','Group')
# identical(colnames(expr), group$sample)
# 
# # samples <- group$sample
# # dat <- dat[,samples]
# # identical(colnames(dat), group$sample)
# 
# 
# 
# 
# ref_gmt <- read.gmt("00.NAM.gmt") #读gmt文件
# gene_list <- split(as.matrix(ref_gmt)[, 2], ref_gmt[, 1])
# ssgsea_score = gsva(as.matrix(expr), 
#                     gene_list, 
#                     method = "zscore", 
#                     ssgsea.norm = TRUE, 
#                     verbose = TRUE)
# ## gsva，zscore，plage
# write.csv(ssgsea_score, file = "00.ssgsea_result.csv")
# 
# # 3 方向基因集ssGSEA评分在疾病组和正常组间的差异-------------
# library(tidyr)
# library(ggplot2)
# library(ggpubr)
# library(Ipaper)
# library(lance)
# 
# table(group$Group)
# # Control      HF 
# # 46      34 
# group_Disease <- group[group$Group == 'MDD', ]
# 
# ssgsea_score <- read.csv('./00.ssgsea_result.csv', row.names = 1, check.names = F) %>% lc.tableToNum()
# # colnames(ssgsea_score) <- gsub('.', '-', colnames(ssgsea_score), fixed = T)
# ssgsea_score <- t(ssgsea_score) %>% as.data.frame()
# ssgsea_score <- rownames_to_column(ssgsea_score, var = 'sample')
# ssgsea_score$group <- ifelse(ssgsea_score$sample %in% group_Disease$sample, 'MDD', 'Control')
# fwrite(ssgsea_score,"00.ssgsea_score_class.csv")
# violin_data <- ssgsea_score %>% 
#   pivot_longer(
#     cols = -c('sample', 'group'),
#     names_to = 'gene_set', 
#     values_to = 'score'
#   )
# 
# library(rstatix)
# stat_res <- violin_data %>% 
#   group_by(gene_set) %>% 
#   wilcox_test(score ~ group) %>% 
#   adjust_pvalue(method = 'BH') %>% 
#   add_significance('p')
# 
# table((violin_data$group))
# stat_res$p <- ifelse(stat_res$p < 0.001, "***",
#                      ifelse(stat_res$p < 0.01, "**",
#                             ifelse(stat_res$p < 0.05, "*", 'ns')))
# 
# library(ggridges)
# # p1 <- ggplot(violin_data, aes(x = group, y = score, color = group, fill = group)) +
# #   stat_boxplot(geom = "errorbar",
# #                width = 0.1,
# #                position = position_dodge(0.9)) +
# #   geom_boxplot(aes(x = group, y = score, fill = group),
# #                width = 0.5,
# #                position = position_dodge(0.9), 
# #                outlier.shape = NA, 
# #                outlier.colour = NA,
# #                color = "black") +  # 添加这一行来设置箱体边框颜色
# #   geom_point(aes(x = group, y = score),
# #              position = position_jitter(width = 0.1, height = 0),  # 稍微抖动点以避免重叠
# #              alpha = 0.6,  # 设置透明度，使箱线图更突出
# #              size = 2.5) +  # 设置点的大小
# #   scale_fill_manual(values = c("#5F9EA0", "#FF7F24"), name = "Group") +
# #   scale_color_manual(values = c("#5F9EA0", "#FF7F24"), name = "Group") +  # 更新颜色以匹配填充色，但这里不影响箱体边框
# #   labs(title = "", x = "", y = "ssgsea score", size = 20) +
# #   stat_compare_means(data = violin_data,
# #                      mapping = aes(group = group),
# #                      label = "p",
# #                      method = 'wilcox.test',
# #                      paired = F,
# #                      label.x = 0, label.y = 1) +
# #   ylim(-1, 1) +  # 设置 y 轴范围
# #   theme(plot.title = element_text(hjust = 0.5, colour = "black", face = "bold", size = 18),
# #         axis.text.x = element_blank(),
# #         axis.text.y = element_text(hjust=0.5,colour="black",face="bold",size=12), 
# #         axis.title.x = element_text(size = 16, face = "bold"),
# #         axis.title.y = element_text(size = 16, face = "bold"),
# #         legend.text = element_text(face = "bold", hjust = 0.5, colour = "black", size = 12),
# #         legend.title = element_text(face = "bold", size = 12),
# #         legend.position = "none",
# #         panel.grid.major = element_blank(),
# #         panel.grid.minor = element_blank()) +
# #   theme_classic()
# # p1
# 
# p <- ggviolin(
#   violin_data,
#   x = "group",
#   y = "score",
#   fill = "group", 
#   palette = c('#104680', '#B72230'),
#   add = "boxplot",
#   add.params = list(fill = "white")
# ) +
#   stat_pvalue_manual(stat_res,
#                      label = "{p}{p.signif}", 
#                      y.position = 1,  # 根据你的数据范围调整y.position，这里假设y轴范围是-1到1，你可按需修改
#                      size = 5,
#                      face = "bold",
#                      color ='red',
#                      family = "Times"
#   ) +
#   theme_bw() + 
#   xlab("") +
#   ylab("ssgsea score") +
#   theme(
#     axis.title.x = element_text(size = 20, family = "Times", face = "bold", color = 'black'),
#     axis.text.x = element_text(size = 16, family = "Times", face = "bold", color = 'black'),
#     axis.title.y = element_text(size = 20, family = "Times", face = "bold", color = 'black'),
#     axis.text.y = element_text(size = 16, family = "Times", face = "bold", color = 'black'),
#     strip.text = element_text(size = 14, family = "Times", face = "bold", color = 'black'),
#     legend.position = "none",
#     panel.grid.major = element_blank(),
#     panel.grid.minor = element_blank(),
#     legend.title = element_text(size = 15), 
#     legend.text = element_text(size = 14)
#   )
# p
# # ggsave(filename = "04.ssgsea_score_violin.pdf", width = 5.5, height = 4.8,p)
# # ggsave(filename = "04.ssgsea_score_violin.png", width = 5.5, height = 4.8,p)
# 
# 
# expro<-na.omit(expr)
# datExprOri=as.data.frame(t(expro))
# nGenes0 = ncol(datExprOri)
# nSamples0 = nrow(datExprOri)
# nGenes0 ;nSamples0 
# dim(datExprOri)  ##80个sample   23307个基因
# #m.mad <- apply(eset,1,mad)
# #dataExprVar <-eset[which(m.mad >max(quantile(m.mad, probs=seq(0, 1, 0.25))[2],0.01)),]
# 
# #转换为样品在行，基因在列的矩阵
# # expro<-eset
# # datExprOri=as.data.frame(t(expro))
# nGenes0 = ncol(datExprOri)
# nSamples0 = nrow(datExprOri)
# nGenes0 ;nSamples0 
# ## 过滤缺失基因数目多于10%的样本
# library(WGCNA)
# ##检验数据质量
# gsg = goodSamplesGenes(datExprOri , verbose = 3)   #检测缺失值
# gsg$allOK   ##为TRUE不用删除基因
# if (!gsg$allOK){
#   # Optionally, print the gene and sample names that were removed:
#   if (sum(!gsg$goodGenes)>0) 
#     printFlush(paste("Removing genes:", 
#                      paste(names(datExprOri)[!gsg$goodGenes], collapse = ",")));
#   if (sum(!gsg$goodSamples)>0) 
#     printFlush(paste("Removing samples:",
#                      paste(rownames(datExprOri)[!gsg$goodSamples], collapse = ",")));
#   # Remove the offending genes and samples from the data:
#   datExprOri = datExprOri[gsg$goodSamples, gsg$goodGenes]
#   
# }      ##输出的datExprOri已经过滤基因
# datExpr1<-datExprOri   
# nGenes1<-ncol(datExpr1)      #基因数目
# nSamples1 <- nrow(datExpr1) #样品名称变量
# nGenes1 ;nSamples1  
# 
# ##根据层次聚类绘制样本
# # 观察是否有离群样品需要剔除
# tree=hclust(dist(datExpr1),method ='complete')   ##观察是否有离群样本  c("single", "complete", "average", "mcquitty", "ward.D", "centroid", "median", "ward.D2")
# pdf(file='05.sampleClustering.pdf',w=12,h=8)
# par(pin = c(4,4), mar = c(6,6,6,1),family='serif') 
# plot(tree,xlab="", sub="", main="Sample Clustering",
#      # labels=FALSE,
#      cex=1,
#      font=2,
#      cex.axis=1.6,  ##坐标轴刻度文字的缩放倍数。类似cex。
#      cex.lab=1.8,   ##坐标轴刻度文字的缩放倍数。类似cex。
#      cex.main=1.8,   ##标题的缩放倍数。
#      font.axis = 2, 
#      font.lab = 2, 
#      font.main = 2, 
#      font.sub =2)
# abline(h =100, col = 'red')
# dev.off()
# 
# png(file='05.sampleClustering.png',w=12,h=8,units='in',res=600,bg='white')
# par(pin = c(4,4), mar = c(6,6,6,1),family='serif') 
# plot(tree,xlab="", sub="", main="Sample Clustering",
#      # labels=FALSE,
#      cex=1,  #数据集名字
#      font=2,
#      cex.axis=1.6,  ##坐标轴刻度文字的缩放倍数。类似cex。
#      cex.lab=1.8,   ##坐标轴刻度文字的缩放倍数。类似cex。
#      cex.main=1.8,   ##标题的缩放倍数。
#      font.axis = 2, 
#      font.lab = 2, 
#      font.main = 2, 
#      font.sub =2)
# abline(h =100, col = 'red')
# dev.off()
# 
# ## 从上图可以看出，疑似异样，考虑去除。
# clust = cutreeStatic(tree, cutHeight =100, minSize = 10) 
# table(clust)  ###无离群样本
# ## 去除异常样品后的表达矩阵
# # clust
# # 0  1 
# # 4 76 
# datExpr = datExpr1[clust == 1, ]
# nGenes = ncol(datExpr)      #23307
# nSample =nrow(datExpr) #76
# nGenes ;nSample   
# SampleName<-rownames(datExpr )
# 
# ## 表型数据
# datTraits<-data.frame(row.names=ssgsea_score$sample,ssgsea_score=ssgsea_score[,2],sample=ssgsea_score$sample)
# datTraits<-datTraits[SampleName,]
# datTraits<-data.frame(row.names=datTraits$sample,ssGSEA_score=datTraits$ssgsea_score)
# identical(rownames(datExpr),rownames(datTraits))
# datExpr[1:4,1:4]
# datTraits[1:4,]
# 
# traitColors = numbers2colors(datTraits, signed = FALSE)
# tree2=hclust(dist(datExpr),method ='complete')   ##观察是否有离群样本  c("single", "complete", "average", "mcquitty", "ward.D", "centroid", "median", "ward.D2")
# 
# pdf(file='06.sampleClustering2.pdf',w=12,h=7)
# par(pin = c(4,4), mar = c(6,8,6,1),family='serif') 
# plotDendroAndColors(tree2,
#                     traitColors, 
#                     dendroLabels = FALSE, 
#                     hang = 0.03,
#                     cex.dendroLabels = 0.8, 
#                     # addGuide = TRUE,   ##添加网格线
#                     font=2,
#                     guideHang = 0.05,
#                     cex.axis=1.4,  ##坐标轴刻度文字的缩放倍数。类似cex。
#                     cex.lab=1.6,   ##坐标轴刻度文字的缩放倍数。类似cex。
#                     cex.main=1.6,   ##标题的缩放倍数。
#                     font.axis = 2, 
#                     font.lab = 2, 
#                     font.main = 2, 
#                     font.sub =2,
#                     cex.colorLabels=1.0,
#                     groupLabels = colnames(datTraits), 
#                     main = "Sample Clustering and trait heatmap")
# dev.off()
# 
# png(file='06.sampleClustering2.png',w=12,h=7,units='in',res=600,bg='white')
# par(pin = c(4,4), mar = c(6,8,6,1),family='serif') 
# plotDendroAndColors(tree2,
#                     traitColors, 
#                     dendroLabels = FALSE, 
#                     hang = 0.03,
#                     cex.dendroLabels = 0.8, 
#                     # addGuide = TRUE,   ##添加网格线
#                     font=2,
#                     guideHang = 0.05,
#                     cex.axis=1.4,  ##坐标轴刻度文字的缩放倍数。类似cex。
#                     cex.lab=1.6,   ##坐标轴刻度文字的缩放倍数。类似cex。
#                     cex.main=1.6,   ##标题的缩放倍数。
#                     font.axis = 2, 
#                     font.lab = 2, 
#                     font.main = 2, 
#                     font.sub =2,
#                     cex.colorLabels=1.0,
#                     groupLabels = colnames(datTraits), 
#                     main = "Sample Clustering and trait heatmap")
# dev.off()
# 
# 
# # 一步构建共表达网络和划分模块 
# ##设置网络构建参数选择范围，计算beta值（为了计算power）
# powers <- c(seq(1, 10, by=1), seq(12, 20, by=2)) #设置beta值的取值范围
# #rsquare.cut=0.85  #设置r2阈值为0.85，一般选择0.85或0.9
# 
# #开启多线程，加快运行速度
# enableWGCNAThreads()
# #disbleWGCNAThreads()     #如果运行pickSoftThreshold报call()相关的错误，需要运行禁用多线程
# sft = pickSoftThreshold(datExpr, powerVector = powers, verbose = 5) 
# sft$powerEstimate  #7
# #软阈值选择绘图
# #左图为每个候选beta对应的R2值,
# #绘制阈值线0.9（红线）和0.85（蓝线），如没有超过蓝线，则没找到软阈值，sft$powerEstimate为空
# #右图为每个候选beta对应的平均连接度
# save.image('powerEstimate.RData')
# load('./powerEstimate.RData')
# 
# pdf('07.softThreshold.pdf',w=12,h=8)
# par(mfrow = c(1,2),pin = c(4,4), mar = c(6,6,6,1),family='serif') 
# cex1=1.5
# plot(sft$fitIndices[,1], -sign(sft$fitIndices[,3])*sft$fitIndices[,2],xlab="Soft Threshold (power)",ylab="Scale Free Topology Model Fit,signed R^2",type="n",
#      cex.axis=1.6,  ##坐标轴刻度文字的缩放倍数。类似cex。
#      cex.lab=1.8,   ##坐标轴刻度文字的缩放倍数。类似cex。
#      cex.main=1.8,   ##标题的缩放倍数。
#      font.axis = 2, 
#      font.lab = 2, 
#      font.main = 2, 
#      font.sub =2,
#      main = paste("Scale independence"));
# text(sft$fitIndices[,1], -sign(sft$fitIndices[,3])*sft$fitIndices[,2],labels=powers,cex=cex1,col="red");
# abline(h=0.85,col="red")
# plot(sft$fitIndices[,1], sft$fitIndices[,5],xlab="Soft Threshold (power)",ylab="Mean Connectivity", type="n",main = paste("Mean connectivity"),
#      cex.axis=1.6,  ##坐标轴刻度文字的缩放倍数。类似cex。
#      cex.lab=1.8,   ##坐标轴刻度文字的缩放倍数。类似cex。
#      cex.main=1.8,   ##标题的缩放倍数。
#      font.axis = 2, 
#      font.lab = 2, 
#      font.main = 2, 
#      font.sub =2)
# text(sft$fitIndices[,1], sft$fitIndices[,5], labels=powers, cex=cex1,col="red")
# dev.off()
# 
# png('07.softThreshold.png',w=12,h=8,units='in',res=600,bg='white')
# par(mfrow = c(1,2),pin = c(4,4), mar = c(6,6,6,1),family='serif') 
# cex1=1.5
# plot(sft$fitIndices[,1], -sign(sft$fitIndices[,3])*sft$fitIndices[,2],xlab="Soft Threshold (power)",ylab="Scale Free Topology Model Fit,signed R^2",type="n",
#      cex.axis=1.6,  ##坐标轴刻度文字的缩放倍数。类似cex。
#      cex.lab=1.8,   ##坐标轴刻度文字的缩放倍数。类似cex。
#      cex.main=1.8,   ##标题的缩放倍数。
#      font.axis = 2, 
#      font.lab = 2, 
#      font.main = 2, 
#      font.sub =2,
#      main = paste("Scale independence"));
# text(sft$fitIndices[,1], -sign(sft$fitIndices[,3])*sft$fitIndices[,2],labels=powers,cex=cex1,col="red");
# abline(h=0.85,col="red")
# plot(sft$fitIndices[,1], sft$fitIndices[,5],xlab="Soft Threshold (power)",ylab="Mean Connectivity", type="n",main = paste("Mean connectivity"),
#      cex.axis=1.6,  ##坐标轴刻度文字的缩放倍数。类似cex。
#      cex.lab=1.8,   ##坐标轴刻度文字的缩放倍数。类似cex。
#      cex.main=1.8,   ##标题的缩放倍数。
#      font.axis = 2, 
#      font.lab = 2, 
#      font.main = 2, 
#      font.sub =2)
# text(sft$fitIndices[,1], sft$fitIndices[,5], labels=powers, cex=cex1,col="red")
# dev.off()
# 
# # 横轴是Soft threshold (power)，纵轴是无标度网络的评估参数，
# # 数值越高，网络越符合无标度特征 (non-scale)。
# ##自动构建WGCNA模型
# #表达矩阵转换成邻接矩阵，然后再将邻接矩阵转换成拓扑矩阵,识别模块
# cor <- WGCNA::cor
# net = blockwiseModules(
#   datExpr,
#   power =18,                                 # 软阈值参数
#   minModuleSize =100,                    #每个模块最少的基因数
#   deepSplit = 4,                         #剪切树参数，一般设置为2，取值0-4（最灵敏）
#   mergeCutHeight = 0.4,                 #模块合并参数，越大模块越少，默认0.25  越小，模块越多
#   numericLabels = TRUE,                  # T返回数字，F返回颜色
#   networkType  = "signed",               #网络类型，一般不需要修改
#   maxBlockSize = ncol(datExpr),     
#   pamRespectsDendro = FALSE, 
#   saveTOMs = TRUE,
#   saveTOMFileBase = "FPKM-TOM",
#   loadTOMs = TRUE,
#   verbose = 3
# )
# cor<-stats::cor
# table(net$colors)     ## 13个模块
# # 0    1    2    3    4    5    6    7    8    9   10   11   12   
# # 4597 6776 4589 3576 1465  470  450  357  269  235  200  188  135 
# save.image('Modules.RData')
# load('./Modules.RData')
# 
# 
# ##模块重新排序
# #获取模块颜色
# moduleColors = labels2colors(net$colors)
# #获取每个模块的特征值
# MEs0 = moduleEigengenes(datExpr, moduleColors)$eigengenes
# MEs = orderMEs(MEs0); #重新排序，相似颜色的挨在一起
# useMEs=subset(MEs, select = -c(MEgrey))  #去掉未分组的基因(灰色模块）
# 
# #useMEs=subset(MEs)  #去掉未分组的基因(灰色模块）
# ## 输出每个基因所在的模块，以及与该模块的KME值
# if(file.exists('All_Gene_KME.txt')) file.remove('All_Gene_KME.txt')
# for(module in substring(colnames(useMEs),3)){
#   ME=as.data.frame(useMEs[,paste("ME",module,sep="")])
#   colnames(ME)=module
#   datModExpr=datExpr[,moduleColors==module]
#   datKME = signedKME(datModExpr, ME)
#   datKME=cbind(datKME,rep(module,length(datKME)))
#   write.table(datKME,quote = F,row.names = T,append = T,file = "All_Gene_KME.txt",col.names = F)
# }
# 
# ##模块绘图
# mergedColors = labels2colors(net$colors)
# mergedColors[net$blockGenes[[1]]]
# pdf("08.wgcna.dendroColors.pdf",height = 7,width = 9)
# par(mfrow = c(1,2),pin = c(4,4), mar = c(6,6,6,1),family='serif') 
# plotDendroAndColors(net$dendrograms[[1]], mergedColors[net$blockGenes[[1]]],"Module colors",
#                     dendroLabels = FALSE, hang = 0.03,addGuide = TRUE, guideHang = 0.05,
#                     cex.axis=1.6,  ##坐标轴刻度文字的缩放倍数。类似cex。
#                     cex.lab=1.8,   ##坐标轴刻度文字的缩放倍数。类似cex。
#                     cex.main=1.8,   ##标题的缩放倍数。
#                     font.axis = 2, 
#                     font.lab = 2, 
#                     font.main = 2, 
#                     font.sub =2)
# 
# dev.off()
# 
# png("08.wgcna.dendroColors.png",height = 7,width = 9,units='in',res=600)
# par(mfrow = c(1,2),pin = c(4,4), mar = c(6,6,6,1),family='serif') 
# plotDendroAndColors(net$dendrograms[[1]], mergedColors[net$blockGenes[[1]]],"Module colors",
#                     dendroLabels = FALSE, hang = 0.03,addGuide = TRUE, guideHang = 0.05,
#                     cex.axis=1.6,  ##坐标轴刻度文字的缩放倍数。类似cex。
#                     cex.lab=1.8,   ##坐标轴刻度文字的缩放倍数。类似cex。
#                     cex.main=1.8,   ##标题的缩放倍数。
#                     font.axis = 2, 
#                     font.lab = 2, 
#                     font.main = 2, 
#                     font.sub =2)
# 
# dev.off()
# 
# # 将结果保存成cytoscape的输入文件格式
# #读入构建时保存的TOM矩阵
# load('FPKM-TOM-block.1.RData')
# TOM=as.matrix(TOM)
# #save(file="WGCNA.RData",datExpr,SampleName,useMEs)
# 
# ##模块与表型的关联分析
# #load('WGCNA.RData')
# #表型
# moduleTraitCor = cor(useMEs, datTraits, use = "p") # use=p代表去掉缺失计算
# moduleTraitPvalue = corPvalueStudent(moduleTraitCor, length(SampleName))#
# #整理要显示在图中的数字,第一行为相关系数，第二行为p值
# textMatrix =  paste(signif(moduleTraitCor, 2), "\n(",
#                     signif(moduleTraitPvalue, 1), ")", sep = "");
# dim(textMatrix) = dim(moduleTraitCor)
# 
# #绘制关联热图
# pdf("09.wgcna.Module-trait.heatmap.pdf", width = 8, height =12)
# par(mar = c(14, 12, 3, 1.5),family='serif')  ##下左上右   ##par(pin = c(4,4), mar = c(6,6,6,1),family='serif') 
# labeledHeatmap(Matrix = moduleTraitCor,   #相关系数
#                xLabels = colnames(datTraits), #x轴为表型
#                yLabels = names(useMEs),#y轴为模块
#                ySymbols = names(useMEs),
#                colorLabels = FALSE, 
#                colors =greenWhiteRed(50),
#                textMatrix = textMatrix, #每个单元格的内容
#                setStdMargins = FALSE,
#                cex.text =1.1,cex.lab.y = 1.5,cex.legendLabel =1.5,cex.lab.x=1.5,
#                zlim = c(-1,1),
#                main = "Module-trait relationships",
#                cex.lab = 1.2, 
#                font.lab.x = 2, font.lab.y = 2 )
# dev.off()
# 
# png("09.wgcna.Module-trait.heatmap.png", width = 8, height =12,unit='in',res=600,bg='white')
# par(mar = c(14, 12, 3, 1.5),family='serif')  ##下左上右   ##par(pin = c(4,4), mar = c(6,6,6,1),family='serif') 
# labeledHeatmap(Matrix = moduleTraitCor,   #相关系数
#                xLabels = colnames(datTraits), #x轴为表型
#                yLabels = names(useMEs),#y轴为模块
#                ySymbols = names(useMEs),
#                colorLabels = FALSE, 
#                colors = greenWhiteRed(50),
#                textMatrix = textMatrix, #每个单元格的内容
#                setStdMargins = FALSE,
#                cex.text =1.1,cex.lab.y = 1.5,cex.legendLabel =1.5,cex.lab.x=1.5,
#                zlim = c(-1,1),
#                main = "Module-trait relationships",
#                cex.lab = 1.2, 
#                font.lab.x = 2, font.lab.y = 2 )
# dev.off()
# 
# #基因共表达网络热图
# dissTOM = 1-TOM
# kME=signedKME(datExpr, useMEs, outputColumnName = "kME", corFnc = "cor", corOptions = "use = 'p'")
# write.table(kME,"kME.txt",quote = F,sep = "\t",col.names = T)
# if (dim(datExpr)[2]>=1500) nSelect=1500 else nSelect=dim(datExpr)[2]
# set.seed(1)   #For reproducibility, we set the random seed
# select = sample(nGenes, size = nSelect)
# selectTOM = dissTOM[select, select]
# 
# # There’s no simple way of restricting a clustering tree to a subset of genes, so we must re-cluster.
# # 重新画聚类图
# selectTree = hclust(as.dist(selectTOM),method ='complete')
# selectColors = moduleColors[select]
# 
# #不同模块的基因显著性图
# geneTraitSignificance  = as.data.frame(cor(datExpr, datTraits, use = "p"))
# write.table(geneTraitSignificance,"GS.txt",quote = F,sep = "\t",row.names = T)
# GSPvalue = as.data.frame(corPvalueStudent(as.matrix(geneTraitSignificance), 70))
# names(geneTraitSignificance) = paste("GS.", colnames(datTraits), sep="")
# names(GSPvalue) = paste("GS.", colnames(sample), sep="")
# modNames = substring(names(MEs), 3)  ##选出两种颜色
# save.image('temp.RData')
# 
# 
# # select genes ------------------------------------------------------------
# # rm(list=ls())
# # setwd("/data/nas1/zhuxuying/09.CSZK-20209-1/")
# # if (!dir.exists("03_WGCNA")){dir.create("03_WGCNA")}
# # setwd("03_WGCNA")
# # load('temp.RData')
# # modNames1<-c("magent")
# # 
# # gs<-0.2
# # mm<-0.8
# # 
# # for (module in modNames1){
# #   if(module== "grey"){ next }
# #   column = match(module, modNames); # col number of interesting modules
# #   png(paste("10.GS_MM.", module, ".png", sep=""),height = 6,width = 7,family='Times',units='in',res=600)
# #   moduleGenes = moduleColors==module;
# #   par(mfrow = c(1,1))
# #   verboseScatterplot(abs(kME[moduleGenes, column]),
# #                      abs(geneTraitSignificance[moduleGenes, 1]),
# #                      xlab = paste("Module Membership in", module, "module"),
# #                      ylab = "Gene significance",
# #                      main = paste("Module membership vs. gene significance
# #  
# #  "),cex.main = 1.2, cex.lab = 1.2, pch=19,cex.axis = 1.2, col = module)
# #   abline(v=mm,lwd=2,col="red")
# #   abline(h=gs,lwd=2,col="red")
# #   dev.off()
# # }
# # for (module in modNames1){
# #   if(module== "grey"){ next }
# #   column = match(module, modNames); # col number of interesting modules
# #   pdf(paste("10.GS_MM.", module, ".pdf", sep=""),height = 6,width = 7,family='Times')
# #   moduleGenes = moduleColors==module;
# #   par(mfrow = c(1,1))
# #   verboseScatterplot(abs(kME[moduleGenes, column]),
# #                      abs(geneTraitSignificance[moduleGenes, 1]),
# #                      xlab = paste("Module Membership in", module, "module"),
# #                      ylab = "Gene significance",
# #                      main = paste("Module membership vs. gene significance
# #  
# #  "),cex.main = 1.2, cex.lab = 1.2, pch=19,cex.axis = 1.2, col = module)
# #   abline(v=mm,lwd=2,col="red")
# #   abline(h=gs,lwd=2,col="red")
# #   dev.off()
# # }
# 
# 
# ##bule  正相关最高
# # column = match("blue", modNames);
# # moduleGenes = moduleColors=="blue";
# # # magent_keep = abs(kME[moduleGenes, column])>mm&abs(geneTraitSignificance[moduleGenes, 1]) >gs  
# # magent_kme<-kME[moduleGenes, ]
# # # magent_gene<-rownames(magent_kme[magent_keep,])
# # write.csv(rownames(magent_kme),file = "11.magent_all.csv")
# # write.csv(magent_gene,file = "11.magent_hub.csv")
# 
# ##turquoise  正相关最高
# column = match("turquoise", modNames);
# moduleGenes = moduleColors=="turquoise";
# # turquoise_keep = abs(kME[moduleGenes, column])>mm&abs(geneTraitSignificance[moduleGenes, 1]) >gs  
# turquoise_kme<-kME[moduleGenes, ]
# # turquoise_gene<-rownames(turquoise_kme[turquoise_keep,])
# write.csv(rownames(turquoise_kme),file = "11.turquoise_all.csv")
# # write.csv(turquoise_gene,file = "11.turquoise_hub.csv")
# 
# # module<-c(rownames(magent_kme),rownames(turquoise_kme))
# # write.csv(module,file = "12.module.csv")
# # module_gene<-c(magent_gene,turquoise_gene)
# # write.csv(module_gene,file = "12.module_gene.csv")
# 
