# Supplementary material for: Identification of AICD-associated transcriptomic markers in major depressive disorder
Source: Front Psychiatry. 2026 Jul 3;17:1782515. doi: 10.3389/fpsyt.2026.1782515 (PMC13376302; doi:10.3389/fpsyt.2026.1782515)
Supplement: Supplementary file 2 [file DataSheet1.zip › code/r.03_GO+KEGG_enrichment.R]

# 1. GO富集分析------------------------------------
rm(list = ls())
setwd('/data/nas3/liyan/Project/13_YQCD-20545-2-FG-ATP/')
if(!dir.exists('./03_GO+KEGG_enrichment')){
  dir.create('./03_GO+KEGG_enrichment')
}
setwd('./03_GO+KEGG_enrichment/')

library(clusterProfiler)
library(org.Hs.eg.db)
library(tidyverse)
library(lance)
library(enrichplot)
library(GOplot)

if(!dir.exists('./GO')){
  dir.create('./GO')
}
setwd('./GO')

GO_database <- 'org.Hs.eg.db'  # GO是org.Hs.eg.db数据库

inter_gene <- read.csv('../../02_Venn/01_Venn_gene.csv', row.names = 1)

## gene ID转换
gene <- bitr(inter_gene$x, fromType = 'SYMBOL', toType = 'ENTREZID', OrgDb = GO_database)

## GO富集分析
GO <- enrichGO(gene$ENTREZID, # GO富集分析
               OrgDb = GO_database,
               keyType = "ENTREZID", # 设定读取的gene ID类型
               ont = "ALL", # (ont为ALL因此包括 Biological Process,Cellular Component,Mollecular Function三部分）
               pvalueCutoff = 0.5, # 设定p值阈值
               qvalueCutoff = 0.5, # 设定q值阈值
               readable = T)
go_res <- data.frame(GO) # 将GO结果转为数据框
go_res <- mutate(go_res, richFactor = Count / as.numeric(sub("/\\d+", "", BgRatio)))
go_res <- go_res[go_res$pvalue<0.05, ]#477
table(go_res$ONTOLOGY)
# BP   CC   MF
# 285 107  85 
write.csv(go_res, file = "./GO_res.csv")

# 提取BP的行并排序
Go_bp <- go_res[go_res$ONTOLOGY == 'BP', ]
Go_bp <- arrange(Go_bp, desc(Count))
Go_bp <- Go_bp[1:5,]

# 提取CC的行并排序
Go_cc <- go_res[go_res$ONTOLOGY == 'CC', ]
Go_cc <- arrange(Go_cc, desc(Count))
Go_cc <- Go_cc[1:5,]

# 提取MF的行并排序
Go_mf <- go_res[go_res$ONTOLOGY == 'MF', ]
Go_mf <- arrange(Go_mf, desc(Count))
Go_mf <- Go_mf[1:5,]

go_res2 <- rbind(Go_bp, Go_cc, Go_mf)
# write.csv(go_res2, file = "./01.GO_res2.csv")
write.csv(go_res2,file="01.GO_res(5).csv",row.names=F)

GO_text <- paste0(go_res2$Description, '(', ')', ', ')
write.csv(GO_text, '02.GO_text.csv', row.names = F)
go_res2$Description <- factor(go_res2$Description, levels = go_res2$Description)
# go_res2$Description <- factor(as.integer(go_res2$Description), labels = go_res2$Description)

## 1.3 树形图---------------------------------------
go_res2 <- rbind(Go_bp, Go_cc, Go_mf)
# library(treemap)

CPCOLS <- c("#6495ED", "#8FBC8F", "#F4A460")
color <- brewer.pal(3,"Dark2")
colorl <- rep(color,each=5)

#纵向柱状图#
p1 <- ggplot(go_res2, 
             aes(x = reorder(Description, Count), y = Count, fill=ONTOLOGY)) + #x、y轴定义；根据ONTOLOGY填充颜色
  geom_bar(stat="identity", width=0.8) +  #柱状图宽度
  scale_fill_manual(values =color)+  #柱状图填充颜色
  facet_grid(ONTOLOGY~., scale = 'free_y', space = 'free_y')+
  coord_flip() +  #让柱状图变为纵向
  xlab("") +  #x轴标签
  ylab("Gene_Number") +  #y轴标签
  labs(title = "GO Terms Enrich")+  #设置标题
  theme_bw() +
  theme(panel.grid = element_blank(),
        axis.text.x = element_text(family="Times", face = "bold", color="gray50", size = 14),
        axis.text.y = element_text(family="Times", face = "bold", color="black", size = 14),
        legend.title = element_text(family="Times", face = "bold", size = 15), # 图例标题大小
        legend.text = element_text(family="Times", face = "bold", size = 15), # 图例标签文字大小
        axis.title = element_text(family="Times", face = "bold", size = 15), # 坐标轴标题大小
        legend.position = "right",
        plot.title = element_text(family="Times", face = "bold", size = 15, hjust = 0.45), # 标题设置
        panel.background = element_rect(fill = "#f2f2f2") # 面板背景颜色
  )
p1
ggsave('02.go_res_vertical_bar.pdf',p1,w=15,h=12)
ggsave('02.go_res_vertical_bar.png',p1,w=15,h=12)
# 2 KEGG富集分析---------------------------------------
rm(list = ls())
setwd('/data/nas3/liyan/Project/13_YQCD-20545-2-FG-ATP/')
if(!dir.exists('./03_GO+KEGG_enrichment')){
  dir.create('./03_GO+KEGG_enrichment')
}
setwd('./03_GO+KEGG_enrichment/')


if(!dir.exists('./KEGG')){
  dir.create('./KEGG')
}
setwd('./KEGG')

library(clusterProfiler)
library(org.Hs.eg.db)
library(tidyverse)
library(lance)
library(enrichplot)
library(GOplot)

GO_database <- 'org.Hs.eg.db'  # GO是org.Hs.eg.db数据库
KEGG_database <- 'hsa' # KEGG是hsa数据库

inter_gene <- read.csv("../../02_Venn/01_Venn_gene.csv")

## gene ID转换
gene <- bitr(inter_gene$x, fromType = 'SYMBOL', toType = 'ENTREZID', OrgDb = GO_database)

KEGG <- enrichKEGG(gene$ENTREZID,
                   keyType = "kegg",
                   organism = KEGG_database,
                   pAdjustMethod = "BH",
                   pvalueCutoff = 0.5,
                   qvalueCutoff = 0.5)

kegg_res <- setReadable(KEGG, OrgDb = org.Hs.eg.db, keyType="ENTREZID")
write.csv(kegg_res@result, file="02.KEGG_res.csv",row.names=F)

temp1 <- kegg_res@result
temp1 <- temp1[temp1$pvalue < 0.05, ]
write.csv(temp1, file="02.KEGG_sig_res.csv",row.names=F)#26
plot_data <- temp1[order(temp1$Count, decreasing = T), ]
if (nrow(temp1) > 10) {
  plot_data <- plot_data[c(1:10), ]
}else{
  plot_data <- plot_data
}

## 弦表图
DEGs <- read.csv("../../01_DEGs/01_DEG_sig_diff.csv", row.names = NULL)
genedata <- data.frame(ID = DEGs$X, logFC = DEGs$logFC) # 选择差异基因文件（DEGs）中的GeneSymbol和log2FoldChange做成单独一个数据框文件，这一步是为了得到差异基因的log2foldchange
genedata <- lc.tableToNum(genedata) # 要转成数值型

go <- data.frame(Category = 'ALL',
                 ID = plot_data$ID,
                 Term = plot_data$Description,
                 Genes = gsub("/", ", ", plot_data$geneID),
                 adj_pval = plot_data$p.adjust
)

go_circle <- circle_dat(go, genedata)

kegg_res2 <- data.frame(Category = "ALL",
                        ID = plot_data$ID,
                        Term = plot_data$Description,
                        Genes = gsub("/", ", ", plot_data$geneID),
                        adj_pval = plot_data$p.adjust
)

kegg_circle <- circle_dat(kegg_res2, genedata)
#kegg_circle <- kegg_circle[c(1:500), ]
kegg_chord <- chord_dat(kegg_circle, genedata)

kegg_c <- GOChord(kegg_chord, 
                  space = 0.02, 
                  gene.order = 'logFC', 
                  gene.space = 0.18, #基因之间的空间大小
                  gene.size = 6, #基因大小
                  process.label = 13,#标签大小
                  nlfc = 1, 
                  border.size = 0.1, 
                  lfc.col = c('red', 'black', 'cyan')) +
  theme(
    
    axis.text = element_text(face = "bold"),
    
    legend.text = element_text(face = "bold",size = 20)  # 在这里添加 size 参数，设置图例字体大小为 12
  )
kegg_c
ggsave(filename = './02.KEGG_chord.pdf', kegg_c, w=26, h=20,family="Times")

png(file = "02.KEGG_chord.png",width = 26,height = 20,family="Times",units = 'in', res = 600)

dev.off()
