# Supplementary material for: Identification of AICD-associated transcriptomic markers in major depressive disorder
Source: Front Psychiatry. 2026 Jul 3;17:1782515. doi: 10.3389/fpsyt.2026.1782515 (PMC13376302; doi:10.3389/fpsyt.2026.1782515)
Supplement: Supplementary file 2 [file DataSheet1.zip › code/r.04_machine.R]

rm(list = ls())
setwd("/data/nas3/liyan/Project/13_YQCD-20545-2-FG-ATP/")
if (! dir.exists("./04_machine")){
  dir.create("./04_machine")
}
setwd("./04_machine")

library(magrittr)
library(ggplot2)
library(lance)
# df_single_row <- data.frame(c("C1QTNF7", "HTR2B", "KCNRG"))
# colnames(df_single_row) <- "x"
# intersect <- df_single_row
# intersect <- read.csv('../07_ROC/train.csv',row.names = 1)
# intersect <- data.frame(intersect[,-1])
# colnames(intersect) <- "x"

intersect <- read.csv('MCODE.csv')
# intersect <- intersect[!grepl("HUMAN", intersect$x), ]
# intersect <- intersect[-19,]

dat_expr<-read.csv('../00_rawdata/GSE52790/dat.GSE52790.csv',row.names = 1,check.names = F) %>% lc.tableToNum()
group <- read.csv('../00_rawdata/GSE52790/group.GSE52790.csv')
identical(colnames(dat_expr), group$sample)
colnames(group) <- c('sample', 'type')

dat<-dat_expr[intersect$name,group$sample]%>%t%>%as.data.frame()
dat<-merge(dat,group,by.x='row.names',by.y='sample')%>%tibble::column_to_rownames(var = 'Row.names')
table(group$type)
# Control     MDD 
# 12      10
save(dat, file = "dat.Rdata")
load("dat.Rdata")

# 1 LASSO----------
library(glmnet)
# result <- data.frame()
# j <- 1000
# for (j in c(1:1000)) {
#   # sj <- j * 1000
#   set.seed(j)
#   res.lasso <- cv.glmnet(as.matrix(dat[-ncol(dat)]),
#                          dat$type, family = "binomial",
#                          type.measure = "deviance",#deviance.#default  .auc
#                          alpha=0.3,
#                          nfolds = 5)
#   l.coef<-coef(res.lasso$glmnet.fit,s=res.lasso$lambda.min,exact= F)
#   l.coef
#   coef.min = coef(res.lasso, s = "lambda.min")  ## lambda.min & lambda.1se 取一个
#   res.lasso$lambda.min
#   active.min = which(coef.min@i != 0)
#   lasso_geneids <- coef.min@Dimnames[[1]][coef.min@i+1] %>% as.data.frame()
#   print(j)
#   ifelse (nrow(lasso_geneids) == 0,
#           result[1,j] <- NA,
#           result[c(1:nrow(lasso_geneids)),j] <- lasso_geneids)
#   colnames(result)[j] <- paste('seed', j)
# 
#   re <- unique(t(result)) %>% as.data.frame()
#   write.csv(re,file = '04.lasso2000.csv',quote = F,row.names = T)
# }
# 
# getwd()
# 
# 


set.seed(77)
cv_fit <- cv.glmnet(as.matrix(dat[-ncol(dat)]),
                    dat$type, family = "binomial",
                    type.measure = "deviance",
                    alpha=0.3,
                    nfolds = 5)
#alpha 对回归的类型进行判别,1代表Lasso回归，0代表岭回归，0-1之间代表弹性网络

# 提取最优lambda下的系数
coef.min <- coef(cv_fit, s = "lambda.min")
active.min <- which(coef.min@i != 0)
lasso_geneids <- coef.min@Dimnames[[1]][coef.min@i + 1]
lasso_geneids <- lasso_geneids[-1]
lasso_geneids
# [1] "MRPL3"  "RPL11"  "HABP4"  "RPL41"  "RPL26"  "RPL39"  "RPL24"  "EDF1"   "EEF2"  
# [10] "MRPL46" "EIF3E"  "MRPL47" "EIF3D"  "ABCE1"  "FAU"    "BTF3"   "METAP2" "EIF3I" 
# [19] "MRPL51" "MRPL24" "MRPL53" "RPL29"  "EIF3L"  "RPL23" 


lasso_geneids.write <- data.frame(symbol=lasso_geneids)
write.csv(lasso_geneids.write,file = '01.lasso_gene.csv',row.names = F,quote = F)

cv_model  <- cv_fit
best_lambda <- cv_model$lambda.min
lambda_lse <- cv_model$lambda.1se
lambda_values <- cv_model$lambda
coef_list <- lapply(lambda_values, function(lambda) coef(cv_model, s = lambda))
coef_matrices <- lapply(coef_list, function(coef) as.matrix(coef))
coef_df_list <- lapply(coef_matrices, function(matrix) as.data.frame(t(matrix)))
coef_df <- do.call(rbind, coef_df_list)
coef_df$lambda <- rep(lambda_values, each = nrow(coef_df_list[[1]]))
coef_df <- coef_df[, -1]
coef_df <- coef_df[!rownames(coef_df) %in% "(Intercept)", ]
colnames(coef_df) <- c(colnames(coef_df)[-ncol(coef_df)], "lambda")
library(reshape2)
coef_long <- melt(coef_df, id.vars = "lambda", variable.name = "Variable", value.name = "Coefficient")
coef_long$log_lambda <- log(coef_long$lambda)

# 绘图
library(ggplot2)
library(ggsci)
table(coef_long$Variable)
p1 <- ggplot(coef_long, aes(x = log_lambda, y = Coefficient, color = Variable)) + 
  geom_vline(xintercept = log(best_lambda), size = 0.8, color = 'grey60', alpha = 0.8, linetype = 2) +
  # geom_vline(xintercept = log(lambda_lse), size = 0.8, color = 'grey60', alpha = 0.8, linetype = 2) +
  geom_line(size = 1) +
  xlab("Log Lambda") + 
  ylab("Coefficients") + 
  theme_bw(base_rect_size = 2) +
  scale_x_continuous(expand = c(0.01, 0.01)) + 
  scale_y_continuous(expand = c(0.01, 0.01)) + 
  theme(panel.grid = element_blank(), 
        axis.title = element_text(size = 15, color = 'black'), 
        axis.text = element_text(size = 12, color = 'black'), 
        legend.title = element_blank(), 
        legend.text = element_text(size = 12, color = 'black'), 
        legend.position = 'right') +
  annotate('text', x = log(best_lambda),
           y = max(coef_long$Coefficient) - 1,
           label = paste0('log(lambda.min)\n', round(log(best_lambda), 4)), 
           color = 'black', size = 5, family = 'serif') +
  # annotate('text', x = log(lambda_lse),
  #          y = 10, 
  #          label = paste0('log(lambda.lse)\n', round(log(lambda_lse), 4)), 
  #          color = 'black', size = 5, family = 'serif') +
  guides(col = guide_legend(ncol = 2))
p1
ggsave('01.lasso_Coef.pdf',p1,w=11,h=7,family="Times")
ggsave('01.lasso_Coef.png',p1,w=11,h=7)

xx <- data.frame(
  lambda = cv_fit$lambda,
  cvm = cv_fit$cvm,
  cvsd = cv_fit$cvsd,
  cvup = cv_fit$cvup,
  cvlo = cv_fit$cvlo,
  nozezo = cv_fit$nzero
)
xx$ll <- log(xx$lambda)
xx$NZERO <- paste0(xx$nozezo, ' vars')
dev.off()
p2 <- ggplot(xx, aes(ll, cvm, color = NZERO)) +
  geom_errorbar(aes(ymin = cvlo, ymax = cvup), width = 0.05, size = 1) +
  geom_vline(xintercept = log(best_lambda), size = 0.8, color = 'grey60', alpha = 0.8, linetype = 2) +
  # geom_vline(xintercept = log(lambda_lse), size = 0.8, color = 'grey60', alpha = 0.8, linetype = 2) +
  geom_point(size = 2) +
  xlab("Log Lambda") +
  ylab('Partial Likelihood Deviance') +
  theme_bw(base_rect_size = 1.5) +
  scale_x_continuous(expand = c(0.02, 0.02)) +
  scale_y_continuous(expand = c(0.02, 0.02)) +
  theme(
    panel.grid = element_blank(),
    axis.title = element_text(size = 15, color = 'black'),
    axis.text = element_text(size = 12, color = 'black'),
    legend.title = element_blank(),
    legend.text = element_text(size = 12, color = 'black'),
    legend.position = 'bottom'
  ) +
  annotate('text', x = log(best_lambda), y = 1.6, 
           label = paste0('log(lambda.min)\n', round(log(best_lambda), 4)), 
           color = 'black', size = 4, family = 'serif') +
  # annotate('text', x = log(lambda_lse), y =1.8, 
  #          label = paste0('log(lambda.1se)\n', round(log(lambda_lse), 4)), 
  #          color = 'black', size = 4, family = 'serif') +
  # guides(col = guide_legend(ncol = 9))
  guides(col = guide_legend(ncol = 8))

nzero_levels <- sort(unique(xx$NZERO))
p2 <- p2 + scale_color_discrete(breaks = nzero_levels)


p2
ggsave('01.lasso_CV.pdf',p2,w=11,h=7,family="Times")
ggsave('01.lasso_CV.png',p2,w=11,h=7)

#2随机森林---------
rm(list = ls())
library(tidyverse)
library(randomForest)
library(caret)

# 数据预处理
intersect <- read.csv('MCODE.csv')
Species <- intersect$name
dat_expr <- fread("../00_rawdata/GSE52790/dat.GSE52790.csv") %>% column_to_rownames("V1")
dat_group <- read.csv('../00_rawdata/GSE52790/group.GSE52790.csv')
colnames(dat_group) <- c('sample', 'type')
class(dat_expr)

dat <- dat_expr[Species,dat_group$sample] %>% t() %>% as.data.frame()
dat <- merge(dat, dat_group, by.x = 'row.names', by.y = 'sample')
rownames(dat) <- dat$Row.names
dat <- dat[, -1]

table(dat$type)
dat$type <- factor(dat$type, levels = c('Control', 'MDD'))
dat <- dat[order(dat$type), ]
colnames(dat)<-gsub("-",".",colnames(dat))

top_10_features_list <- list()

# 种子循环1:100
# for (seed in 1:100) {
#   set.seed(seed * 20)  # 设置当前种子
# 
#   # 定义交叉验证参数
#   cv_folds <- createFolds(dat$type, k = 5, list = TRUE)
#   ntree_range <- seq(1, 100, by = 1)
#   cv_error <- c()
# 
#   # 遍历树的数量，进行 K 折交叉验证
#   for (ntree in ntree_range) {
#     fold_errors <- c()
# 
#     for (fold in cv_folds) {
#       train_data <- dat[-fold, ]
#       test_data <- dat[fold, ]
# 
#       rf_model <- randomForest(type ~ ., data = train_data, ntree = ntree)
#       predictions <- predict(rf_model, newdata = test_data)
#       fold_error <- mean(predictions != test_data$type)
#       fold_errors <- c(fold_errors, fold_error)
#     }
# 
#     # 计算当前树数量的平均错误率
#     cv_error <- c(cv_error, mean(fold_errors))
#   }
# 
#   # 将错误率与树的数量对应起来
#   cv_results <- data.frame(ntree = ntree_range, error = cv_error)
# 
#   # 找到错误率最低的树的数量
#   optimal_ntree <- cv_results$ntree[which.min(cv_results$error)]
#   cat("Seed:", seed, "Optimal number of trees (CV):", optimal_ntree, "\n")
# 
#   # 使用最佳树的数量构建最终的随机森林模型
#   final_rf_model <- randomForest(type ~ ., data = dat, ntree = optimal_ntree, importance = TRUE)
# 
#   # 提取特征重要性并准备数据框
#   importance_scores <- importance(final_rf_model)
#   importance_df <- data.frame(Feature = rownames(importance_scores),
#                               Importance = importance_scores[, "MeanDecreaseGini"])
# 
#   # 对特征重要性按降序排序并提取前10个特征
#   top_10_features <- importance_df[order(importance_df$Importance, decreasing = TRUE), ][1:10, ]
# 
#   # 添加种子信息到结果中
#   top_10_features$Seed <- seed
# 
#   # 将结果存储到列表中
#   top_10_features_list[[seed]] <- top_10_features
# 
#   # 打印当前种子的前10个重要特征
#   cat("Top 10 features for seed", seed, ":\n")
#   print(top_10_features)
#   cat("\n")
# }
# 
# # 合并所有种子的结果为一个数据框
# final_top_10_features_df <- do.call(rbind, top_10_features_list)
# final_top_10_features_df1 <- as.data.frame(final_top_10_features_df)
# write.csv(final_top_10_features_df1, file = "final_top_10_features_df1.csv", row.names = FALSE)


# 设置随机种子
set.seed(1420)

# 定义交叉验证参数
cv_folds <- createFolds(dat$type, k = 5, list = TRUE)
ntree_range <- seq(1, 100, by = 1)
cv_error <- c()

# 遍历树的数量，进行 K 折交叉验证
for (ntree in ntree_range) {
  fold_errors <- c()
  
  for (fold in cv_folds) {
    train_data <- dat[-fold, ]
    test_data <- dat[fold, ]
    
    rf_model <- randomForest(type ~ ., data = train_data, ntree = ntree)
    predictions <- predict(rf_model, newdata = test_data)
    fold_error <- mean(predictions != test_data$type)
    fold_errors <- c(fold_errors, fold_error)
  }
  
  # 计算当前树数量的平均错误率
  cv_error <- c(cv_error, mean(fold_errors))
}

# 将错误率与树的数量对应起来
cv_results <- data.frame(ntree = ntree_range, error = cv_error)

# 绘制图表显示错误率随树的数量变化
p1 <- ggplot(cv_results, aes(x = ntree, y = error)) +
  geom_line(color = "blue") +
  geom_point(color = "red") +
  labs(title = "Error vs. Number of Trees (Cross-Validation)",
       x = "Number of Trees",
       y = "Cross-Validation Error Rate") +
  theme_minimal()

# 保存图表到文件
ggsave(filename = "05.RF_ntree.png", plot = p1, width = 8, height = 6, dpi = 600)
ggsave(filename = "05.RF_ntree.pdf", plot = p1, width = 8, height = 6)

# 找到错误率最低的树的数量
optimal_ntree <- cv_results$ntree[which.min(cv_results$error)]
cat("Optimal number of trees (CV):", optimal_ntree, "\n")
#17
# 使用最佳树的数量构建最终的随机森林模型
final_rf_model <- randomForest(type ~ ., data = dat, ntree = optimal_ntree, importance = TRUE)

# 提取特征重要性并准备数据框
importance_scores <- importance(final_rf_model)
importance_df <- data.frame(Feature = rownames(importance_scores),
                            Importance = importance_scores[, "MeanDecreaseGini"])
# 对特征重要性按降序排序
top_10_features <- importance_df[order(importance_df$Importance, decreasing = TRUE), ][1:10, ]

# 打印前 10 个重要特征
print(top_10_features)

# 保存前 10 个重要特征到 CSV 文件
write.csv(top_10_features, "05.RF_top_10_features.csv", row.names = FALSE)

# 绘制美化后的特征重要性图
p2 <- ggplot(top_10_features, aes(x = reorder(Feature, Importance), y = Importance, fill = Importance)) +
  geom_bar(stat = "identity", width = 0.7) +
  coord_flip() +
  scale_fill_gradient(low = "#92C5DE", high = "#DC0000B2") + # 渐变色从浅蓝到深红
  labs(x = "Feature", y = "Importance", title = "") +
  theme_bw() +
  theme(axis.text.x = element_text(angle = 0, hjust = 1),  # X轴文本角度
        axis.text.y = element_text(size = 12),  # Y轴文本大小
        plot.title = element_text(hjust = 0.5),  # 标题居中
        panel.grid.major = element_blank(),  # 去除主网格线
        panel.grid.minor = element_blank())  # 去除次网格线

ggsave(filename = "05.RF_Feature.png", plot = p2, width = 8, height = 6, dpi = 600)
ggsave(filename = "05.RF_Feature.pdf", plot = p2, width = 8, height = 6)


# 3 Venn----------
library(magrittr)
library(org.Hs.eg.db)
library(ggvenn)

# 导入数据
LASSO_gene <- read.csv("01.lasso_gene.csv")
RF_gene <- read.csv("05.RF_top_10_features.csv")

inter_gene <- intersect(LASSO_gene$symbol, RF_gene$Feature) %>% as.data.frame()
names(inter_gene)[names(inter_gene) == "."] <- "Gene_Symbol" 
write.csv(inter_gene, file = '03.inter_gene.csv',row.names = F)
merge <- list('LASSO' = LASSO_gene$symbol, 'RF' = RF_gene$Feature)

# 绘图
pdf('03.LASSO_RF_Venn.pdf', family = "Times", w=8, h=8 )
ggvenn(merge, 
       c('LASSO', 'RF'),
       fill_color = c("#FFB2B2","#8B658B"),
       show_percentage = T, # 显示交集数量的百分比
       stroke_alpha = 0.5,
       stroke_size = 0.5, # 交集处白边的大小
       stroke_color="white",
       stroke_linetype="solid",
       text_size = 6,
       set_name_color=c("#000000","#000000"),
       text_color = "#000000")
dev.off()

png('03.LASSO_RF_Venn.png',family = "Times", w=8, h=8, units = 'in',res = 600)
ggvenn(merge, 
       c('LASSO', 'RF'),
       fill_color = c("#FFB2B2","#8B658B"),
       show_percentage = T, # 显示交集数量的百分比
       stroke_alpha = 0.5,
       stroke_size = 0.5, # 交集处白边的大小
       stroke_color="white",
       stroke_linetype="solid",
       text_size = 6,
       set_name_color=c("#000000","#000000"),
       text_color = "#000000")
dev.off()


# # 2 SVM-RFE
# rm(list = ls())
# setwd("/data/nas3/liyan/Project/13_YQCD-20545-2-FG-ATP/")
# if (! dir.exists("./04_machine01")){
#   dir.create("./04_machine01")
# }
# setwd("./04_machine01")
# 
# library(magrittr)
# library(tibble)
# library(mlbench)
# library(caret)
# library(lance)
# 
# load("dat.Rdata")
# 
# 
# result <- data.frame()
# i <- 1
# for (i in c(1:5)) {
#   print(i)
#   set.seed(i)
#   dat1 <- dat
#   num <- ncol(dat1)-1
#   control <- rfeControl(functions = caretFuncs,method = "cv", number = 5)
#   results <- rfe(dat1[,1:num],
#                  as.factor(dat1[,num+1]),
#                  sizes = c(1:num),
#                  rfeControl = control,
#                  method = "svmRadial"
#   )
#   print(results)
#   svmrfe_result <- predictors(results)
#   svmrfe_result
#   ifelse (length(table(svmrfe_result)) == 0,
#           result[1,i] <- NA,
#           result[c(1:length(table(svmrfe_result))),i] <- svmrfe_result)
#   colnames(result)[i] <- paste('seedd', i)
#   re <- unique(t(result)) %>% as.data.frame()
#   write.csv(re,file = '07.svm500.csv',quote = F,row.names = T)
# }
# 
# re2 <- read.csv('./07.svm500.csv',row.names = 1)
# re2
# 
# 
# set.seed(1)
# dat1 <- dat
# ##除目标变量外的特征数量
# num <- ncol(dat1)-1
# ##递归特征消除（RFE）的控制参数
# control <- rfeControl(functions = caretFuncs,method = "cv", number = 5)
# 
# # 执行SVM-RFE算法
# results <- rfe(dat1[,1:num],            #数据框格式
#                as.factor(dat1[,num+1]),   #因子格式
#                sizes = c(1:num),
#                rfeControl = control,
#                method = "svmRadial"
# )
# 
# save.image(file = '02.SVM.RData')
# load(file = '02.SVM.RData')
# # load("02.SVM.RData")
# # # 结果分析
# svmrfe_result <- predictors(results)
# svmrfe_result
# # "CST1"   "PCSK6"  "CYP2E1" "ELOVL5" "CLC" 
# 
# length(svmrfe_result) # 5
# svmrfe_result.write <- data.frame(symbol=svmrfe_result)
# write.csv(svmrfe_result.write,"02.SVM_gene.csv",row.names = F,quote = F)
# 
# # 绘制结果
# pdf(file = paste0("02.SVM_Accuracy.pdf"),width = 5,height = 4,family='Times')
# a <- dev.cur()  
# png(file = paste0("02.SVM_Accuracy.png"),width = 5, height=4, units="in", res=600,family='Times')
# dev.control("enable")
# par(mar = c(2,2,2,2));
# plot(results, type=c("o"),
#      xgap.axis = 1
# )
# 
# dev.copy(which = a)  
# dev.off()
# dev.off()
# 
# # 02boruta
# rm(list = ls())
# setwd("/data/nas3/liyan/Project/13_YQCD-20545-2-FG-ATP/")
# if (! dir.exists("./04_machine")){
#   dir.create("./04_machine")
# }
# setwd("./04_machine")
# 
# hub_gene <- read.csv("../04_machine01/MCODE.csv")
# hub_gene <- hub_gene[, "name", drop = FALSE]
# 
# colnames(hub_gene) <- "symbol"
# 
# 
# # hub_gene <- read.csv("../02_Venn/01_Venn_gene.csv",row.names = 1)
# # colnames(hub_gene) <- "symbol"
# filtedat <- read.csv('../00_rawdata/GSE52790/dat.GSE52790.csv',row.names = 1,check.names = F) %>% lc.tableToNum()
# dat_group <- read.csv('../00_rawdata/GSE52790/group.GSE52790.csv')
# hubgene_exp <- filtedat[match(hub_gene$symbol,rownames(filtedat)), ]%>% t %>% as.data.frame %>% rownames_to_column(var = 'sample')
# 
# hubgene_exp$group <- dat_group[match(hubgene_exp$sample, dat_group$sample),2]
# # hubgene_exp <- hubgene_exp[!is.na(hubgene_exp$group),]
# rownames(hubgene_exp) <- hubgene_exp[,1]
# hubgene_exp <- hubgene_exp[,-1]
# dat <- hubgene_exp
# group <- dat_group
# 
# set.seed(88)
# res.Boruta<-Boruta(x=dat[,1: ncol(dat)-1], y=as.factor(dat[,ncol(dat)]), pValue=0.05, mcAdj=T,
#                    maxRuns=300)
# 
# 
# # 检查是否有 NA 值
# #any(is.na(dat))
# 
# # 如果存在 NA 值，考虑去掉这些数据或进行插补
# #dat <- na.omit(dat)
# 
# Boruta<-attStats(res.Boruta) #给出Boruta算法的结果
# table(res.Boruta$finalDecision)
# boruta_geneids<-Boruta[Boruta$decision=='Confirmed',]%>%rownames(.)
# boruta_geneids
# ##Tentative Confirmed  Rejected 
# # 0        19         1 
# 
# 
# ##定义一个函数提取每个变量对应的重要性值。
# 
# library(dplyr)
# 
# boruta.imp <- function(x){
#   imp <- reshape2::melt(x$ImpHistory, na.rm=T)[,-1]
#   colnames(imp) <- c("Variable","Importance")
#   imp <- imp[is.finite(imp$Importance),]
#   
#   variableGrp <- data.frame(Variable=names(x$finalDecision),
#                             finalDecision=x$finalDecision)
#   
#   showGrp <- data.frame(Variable=c("shadowMax", "shadowMean", "shadowMin"),
#                         finalDecision=c("shadowMax", "shadowMean", "shadowMin"))
#   
#   variableGrp <- rbind(variableGrp, showGrp)
#   
#   boruta.variable.imp <- merge(imp, variableGrp, all.x=T)
#   
#   sortedVariable <- boruta.variable.imp %>% dplyr::group_by(Variable) %>%
#     dplyr::summarise(median=median(Importance)) %>% dplyr::arrange(median)
#   sortedVariable <- as.vector(sortedVariable$Variable)
#   
#   
#   boruta.variable.imp$Variable <- factor(boruta.variable.imp$Variable, levels=sortedVariable)
#   
#   invisible(boruta.variable.imp)
# }
# 
# boruta.variable.imp <- boruta.imp(res.Boruta)
# 
# head(boruta.variable.imp)
# # Variable Importance finalDecision
# # 1   AKR1C1      2.641     Confirmed
# # 2   AKR1C1      2.685     Confirmed
# # 3   AKR1C1      2.552     Confirmed
# # 4   AKR1C1      2.663     Confirmed
# # 5   AKR1C1      1.933     Confirmed
# # 6   AKR1C1      1.560     Confirmed
# #devtools::install_github("Tong-Chen/YSX")
# #library(YSX)
# library(ImageGP)
# 
# sp_boxplot(
#   boruta.variable.imp, 
#   melted = TRUE, 
#   xvariable = "Variable", 
#   yvariable = "Importance",
#   legend_variable = "finalDecision", 
#   legend_variable_order = c("Tentative", "Confirmed", "Rejected", "shadowMax", "shadowMean", "shadowMin"),
#   xtics_angle = 90
# ) + 
#   theme(
#     text = element_text(size = 16),          # Adjusts overall text size
#     axis.title = element_text(size = 16),    # Adjusts axis title font size
#     axis.text = element_text(size = 14),     # Adjusts axis tick labels font size
#     legend.text = element_text(size = 14),   # Adjusts legend text size
#     legend.title = element_text(size = 14)   # Adjusts legend title size
#   )
# 
# 
# pdf("01_Boruta.pdf",w = 10, h = 6,family='Times')
# sp_boxplot(
#   boruta.variable.imp, 
#   melted = TRUE, 
#   xvariable = "Variable", 
#   yvariable = "Importance",
#   legend_variable = "finalDecision", 
#   legend_variable_order = c("Tentative", "Confirmed", "Rejected", "shadowMax", "shadowMean", "shadowMin"),
#   xtics_angle = 90
# ) + 
#   theme(
#     text = element_text(size = 16),          # Adjusts overall text size
#     axis.title = element_text(size = 16),    # Adjusts axis title font size
#     axis.text = element_text(size = 14),     # Adjusts axis tick labels font size
#     legend.text = element_text(size = 14),   # Adjusts legend text size
#     legend.title = element_text(size = 14)   # Adjusts legend title size
#   )
# 
# dev.off()
# 
# png("01_Boruta.png",w = 10, h = 6,family='Times',units='in',res=600)
# sp_boxplot(
#   boruta.variable.imp, 
#   melted = TRUE, 
#   xvariable = "Variable", 
#   yvariable = "Importance",
#   legend_variable = "finalDecision", 
#   legend_variable_order = c("Tentative", "Confirmed", "Rejected", "shadowMax", "shadowMean", "shadowMin"),
#   xtics_angle = 90
# ) + 
#   theme(
#     text = element_text(size = 16),          # Adjusts overall text size
#     axis.title = element_text(size = 16),    # Adjusts axis title font size
#     axis.text = element_text(size = 14),     # Adjusts axis tick labels font size
#     legend.text = element_text(size = 14),   # Adjusts legend text size
#     legend.title = element_text(size = 14)   # Adjusts legend title size
#   )
# 
# dev.off()
# write.csv(boruta_geneids,"02_boruta_geneids.csv",row.names = F,col.names = T,quote = F)
# 
# 
# # xgboost
# 
# rm(list = ls())
# 
# load("dat.Rdata")
# 
# library('xgboost')
# library("Matrix")
# library('PRROC')
# library('ggplot2')
# 
# set.seed(1765727)
# str(dat)
# table(dat$type)
# colnames(dat) <- gsub("-", "_", colnames(dat))
# dat$type<- recode(dat$type,"Control"=0,"MDD"=1)
# train_matrix <- sparse.model.matrix(type ~.-1, data = dat)
# traindata1<- data.matrix(dat[,-ncol(dat)])
# traindata2 <- Matrix(traindata1,sparse = T)
# train_y <- as.numeric(dat[,ncol(dat)]) # 将因变量转换为numeric类型，-1是为了从0开始计数
# 
# traindata <- list(data=traindata2,label=train_y)
# dtrain <- xgb.DMatrix(data = traindata$data, label = traindata$label)
# set.seed(989655)
# res.xgb <- xgboost(data = dtrain,max_depth=2, eta=0.3,
#                    objective='binary:logistic', nround=25)
# # eta：range: [0,1]，参数值越大，越可能无法收敛。把学习率 eta 设置的小一些，小学习率可以使得后面的学习更加仔细。
# # max_depth：每颗树的最大深度，树高越深，越容易过拟合
# # nround：迭代次数，RMSE(均方根误差)开始增加，是过度拟合训练数据的迹象。
# # objective：定义最小化损失函数类型，常用参数binary:logistic,multi:softmax,multi:softprob
# 
# xgb_importance <- xgb.importance(train_matrix@Dimnames[[2]], model = res.xgb)    ##特征重要度
# xgb_importance$Feature<-gsub('_','-',xgb_importance $Feature,fixed = T )
# 
# ggplot(xgb_importance, aes(x= reorder( Feature,Gain), y=Gain,fill='blue')) +
#   geom_bar(stat="identity") +
#   theme_classic() +
#   guides(fill=FALSE)+
#   #theme(legend.position = )+
#   #geom_hline(yintercept = mean(xgb_importance$Gain),lty = 4,col = "darkred",lwd = 0.8) +
#   coord_flip()+
#   theme_bw()+
#   ggtitle('XGBoost')+
#   theme(plot.title = element_text(size=24,color='black', face = "bold",family='Times'),
#         axis.title.x =element_text(size=18,color='black', face = "bold",family='Times'),
#         axis.text.x =element_text(size=16, color='black', face = "bold",family='Times'),
#         axis.title.y =element_blank(),
#         axis.text.y=element_text(size=16,   color='black',face = "bold",family='Times'),
#         legend.title=element_text(size=20, color='black', face = "bold",family='Times'),
#         legend.text=element_text(size=18, color='black', face = "bold",family='Times'),
#         title=element_text(size=20, color='black', face = "bold",family='Times'),
#         strip.text = element_text(size = 14,family = "Times", face = "bold"))+
#   theme(panel.grid.major=element_blank(),panel.grid.minor=element_blank())+
#   labs(x="gene",y="Gain",fill="")
# ggsave('04.XGBoost_importance.pdf',w=8,h=8)
# ggsave('04.XGBoost_importance.png',w=8,h=8)
# xgb.write <- data.frame(symbol=xgb_importance$Feature)
# xgb.write$symbol
# write.csv(xgb.write,'04.XGBoost.gene.csv',quote=F,row.names=F)

# #随机森林
# rm(list = ls())
# library(tidyverse)
# library(randomForest)
# library(caret)
# 
# # 数据预处理
# intersect <- read.csv('../04_machine01/MCODE.csv')
# Species <- intersect$name
# dat_expr <- fread("../00_rawdata/GSE52790/dat.GSE52790.csv") %>% column_to_rownames("V1")
# dat_group <- read.csv('../00_rawdata/GSE52790/group.GSE52790.csv')
# colnames(dat_group) <- c('sample', 'type')
# class(dat_expr)
# 
# dat <- dat_expr[Species,dat_group$sample] %>% t() %>% as.data.frame()
# dat <- merge(dat, dat_group, by.x = 'row.names', by.y = 'sample')
# rownames(dat) <- dat$Row.names
# dat <- dat[, -1]
# 
# table(dat$type)
# dat$type <- factor(dat$type, levels = c('Control', 'MDD'))
# dat <- dat[order(dat$type), ]
# colnames(dat)<-gsub("-",".",colnames(dat))

# top_10_features_list <- list()
# 
# # 种子循环1:100
# for (seed in 1:1000) {
#   set.seed(seed * 20)  # 设置当前种子
#   
#   # 定义交叉验证参数
#   cv_folds <- createFolds(dat$type, k = 5, list = TRUE)
#   ntree_range <- seq(1, 100, by = 1)
#   cv_error <- c()
#   
#   # 遍历树的数量，进行 K 折交叉验证
#   for (ntree in ntree_range) {
#     fold_errors <- c()
#     
#     for (fold in cv_folds) {
#       train_data <- dat[-fold, ]
#       test_data <- dat[fold, ]
#       
#       rf_model <- randomForest(type ~ ., data = train_data, ntree = ntree)
#       predictions <- predict(rf_model, newdata = test_data)
#       fold_error <- mean(predictions != test_data$type)
#       fold_errors <- c(fold_errors, fold_error)
#     }
#     
#     # 计算当前树数量的平均错误率
#     cv_error <- c(cv_error, mean(fold_errors))
#   }
#   
#   # 将错误率与树的数量对应起来
#   cv_results <- data.frame(ntree = ntree_range, error = cv_error)
#   
#   # 找到错误率最低的树的数量
#   optimal_ntree <- cv_results$ntree[which.min(cv_results$error)]
#   cat("Seed:", seed, "Optimal number of trees (CV):", optimal_ntree, "\n")
#   
#   # 使用最佳树的数量构建最终的随机森林模型
#   final_rf_model <- randomForest(type ~ ., data = dat, ntree = optimal_ntree, importance = TRUE)
#   
#   # 提取特征重要性并准备数据框
#   importance_scores <- importance(final_rf_model)
#   importance_df <- data.frame(Feature = rownames(importance_scores),
#                               Importance = importance_scores[, "MeanDecreaseGini"])
#   
#   # 对特征重要性按降序排序并提取前10个特征
#   top_10_features <- importance_df[order(importance_df$Importance, decreasing = TRUE), ][1:10, ]
#   
#   # 添加种子信息到结果中
#   top_10_features$Seed <- seed
#   
#   # 将结果存储到列表中
#   top_10_features_list[[seed]] <- top_10_features
#   
#   # 打印当前种子的前10个重要特征
#   cat("Top 10 features for seed", seed, ":\n")
#   print(top_10_features)
#   cat("\n")
# }
# 
# # 合并所有种子的结果为一个数据框
# final_top_10_features_df <- do.call(rbind, top_10_features_list)
# final_top_10_features_df1 <- as.data.frame(final_top_10_features_df)
# write.csv(final_top_10_features_df1, file = "final_top_10_features_df1.csv", row.names = FALSE)
# 
# 
# 
# # 设置随机种子
# set.seed(1980)
# 
# # 定义交叉验证参数
# cv_folds <- createFolds(dat$type, k = 5, list = TRUE)
# ntree_range <- seq(1, 100, by = 1)
# cv_error <- c()
# 
# # 遍历树的数量，进行 K 折交叉验证
# for (ntree in ntree_range) {
#   fold_errors <- c()
#   
#   for (fold in cv_folds) {
#     train_data <- dat[-fold, ]
#     test_data <- dat[fold, ]
#     
#     rf_model <- randomForest(type ~ ., data = train_data, ntree = ntree)
#     predictions <- predict(rf_model, newdata = test_data)
#     fold_error <- mean(predictions != test_data$type)
#     fold_errors <- c(fold_errors, fold_error)
#   }
#   
#   # 计算当前树数量的平均错误率
#   cv_error <- c(cv_error, mean(fold_errors))
# }
# 
# # 将错误率与树的数量对应起来
# cv_results <- data.frame(ntree = ntree_range, error = cv_error)
# 
# # 绘制图表显示错误率随树的数量变化
# p1 <- ggplot(cv_results, aes(x = ntree, y = error)) +
#   geom_line(color = "blue") +
#   geom_point(color = "red") +
#   labs(title = "Error vs. Number of Trees (Cross-Validation)",
#        x = "Number of Trees",
#        y = "Cross-Validation Error Rate") +
#   theme_minimal()
# 
# # 保存图表到文件
# ggsave(filename = "05.RF_ntree.png", plot = p1, width = 8, height = 6, dpi = 600)
# ggsave(filename = "05.RF_ntree.pdf", plot = p1, width = 8, height = 6)
# 
# # 找到错误率最低的树的数量
# optimal_ntree <- cv_results$ntree[which.min(cv_results$error)]
# cat("Optimal number of trees (CV):", optimal_ntree, "\n")
# 
# # 使用最佳树的数量构建最终的随机森林模型
# final_rf_model <- randomForest(type ~ ., data = dat, ntree = optimal_ntree, importance = TRUE)
# 
# # 提取特征重要性并准备数据框
# importance_scores <- importance(final_rf_model)
# importance_df <- data.frame(Feature = rownames(importance_scores),
#                             Importance = importance_scores[, "MeanDecreaseGini"])
# # 对特征重要性按降序排序
# top_10_features <- importance_df[order(importance_df$Importance, decreasing = TRUE), ][1:10, ]
# 
# # 打印前 10 个重要特征
# print(top_10_features)
# 
# # 保存前 10 个重要特征到 CSV 文件
# write.csv(top_10_features, "05.RF_top_10_features.csv", row.names = FALSE)
# 
# # 绘制美化后的特征重要性图
# p2 <- ggplot(top_10_features, aes(x = reorder(Feature, Importance), y = Importance, fill = Importance)) +
#   geom_bar(stat = "identity", width = 0.7) +
#   coord_flip() +
#   scale_fill_gradient(low = "#92C5DE", high = "#DC0000B2") + # 渐变色从浅蓝到深红
#   labs(x = "Feature", y = "Importance", title = "") +
#   theme_bw() +
#   theme(axis.text.x = element_text(angle = 0, hjust = 1),  # X轴文本角度
#         axis.text.y = element_text(size = 12),  # Y轴文本大小
#         plot.title = element_text(hjust = 0.5),  # 标题居中
#         panel.grid.major = element_blank(),  # 去除主网格线
#         panel.grid.minor = element_blank())  # 去除次网格线
# 
# ggsave(filename = "05.RF_Feature.png", plot = p2, width = 8, height = 6, dpi = 600)
# ggsave(filename = "05.RF_Feature.pdf", plot = p2, width = 8, height = 6)
# 
# 
# 
# # 3 Venn
# library(magrittr)
# library(org.Hs.eg.db)
# library(ggvenn)
# 
# # 导入数据
# LASSO_gene <- read.csv("01.lasso_gene.csv")
# SVM_RFE_gene <- read.csv("02.SVM_gene.csv")
# 
# inter_gene <- intersect(LASSO_gene$symbol, SVM_RFE_gene$symbol) %>% as.data.frame()
# names(inter_gene)[names(inter_gene) == "."] <- "Gene_Symbol" 
# write.csv(inter_gene, file = '03.inter_gene.csv',row.names = F)
# merge <- list('LASSO_gene' = LASSO_gene$symbol, 'SVM_RFE_gene' = SVM_RFE_gene$symbol)
# 
# # 绘图
# pdf('03.LASSO_SVM_Venn.pdf', family = "Times", w=8, h=8 )
# ggvenn(merge, 
#        c('LASSO_gene', 'SVM_RFE_gene'),
#        fill_color = c("#FFB2B2","#8B658B"),
#        show_percentage = T, # 显示交集数量的百分比
#        stroke_alpha = 0.5,
#        stroke_size = 0.5, # 交集处白边的大小
#        stroke_color="white",
#        stroke_linetype="solid",
#        text_size = 6,
#        set_name_color=c("#000000","#000000"),
#        text_color = "#000000")
# dev.off()
# 
# png('03.LASSO_SVM_Venn.png',family = "Times", w=8, h=8, units = 'in',res = 600)
# ggvenn(merge, 
#        c('LASSO_gene', 'SVM_RFE_gene'),
#        fill_color = c("#FFB2B2","#8B658B"),
#        show_percentage = T, # 显示交集数量的百分比
#        stroke_alpha = 0.5,
#        stroke_size = 0.5, # 交集处白边的大小
#        stroke_color="white",
#        stroke_linetype="solid",
#        text_size = 6,
#        set_name_color=c("#000000","#000000"),
#        text_color = "#000000")
# dev.off()
# 
# 
# 
# 
