# Supplementary material for: Identification of AICD-associated transcriptomic markers in major depressive disorder
Source: Front Psychiatry. 2026 Jul 3;17:1782515. doi: 10.3389/fpsyt.2026.1782515 (PMC13376302; doi:10.3389/fpsyt.2026.1782515)
Supplement: Supplementary file 2 [file DataSheet1.zip › code/r.05_ROC.R]

# 1. 单基因ROC---------------------------
rm(list = ls())
setwd("/data/nas3/liyan/Project/13_YQCD-20545-2-FG-ATP/")
if(!dir.exists('./05_ROC')){
  dir.create('./05_ROC')
}
setwd('./05_ROC/')

library(pROC)
# GEO_data <- 'GSE38267'

# if(!dir.exists(paste0(GEO_data))){
#   dir.create(paste0(GEO_data))
# }
# setwd(paste0(GEO_data))
# train_data
train_data <- read.csv(file = "../00_rawdata/GSE52790/dat.GSE52790.csv", row.names = 1) %>% lc.tableToNum()
biomarker <- read.csv(file = '../04_machine/03.inter_gene.csv')
colnames(biomarker)[names(biomarker) == "Gene_Symbol"] <- "symbol"
# biomarker <- read.csv(file = '../02_Venn/01_Venn_gene.csv')
# colnames(biomarker)[names(biomarker) == "x"] <- "symbol"
group <- read.csv(file = '../00_rawdata/GSE52790/group.GSE52790.csv')

table(group$group)

group$group <- as.factor(group$group)
# 使用索引删除第一列和第三列
biomarker_exp <- train_data[biomarker$symbol, ] %>% t() # 整理后的数据行为样本名，列为筛选基因的表达量(8个筛选基因)

# 新建空白数据框
inter_gene <- data.frame() 
i <- 1

for (i in c(1 : nrow(biomarker))) {
  roc <- roc(group$group, biomarker_exp[, i], levels = c('Control', 'MDD'))
  if (roc$auc > 0.7) {
    inter_gene <- rbind(inter_gene, biomarker[i, ])
    
    png(paste0('0', i, "train", ".", colnames(biomarker_exp)[i], ".png"), width = 4, height = 4, units = 'in', res = 600)
    plot(roc,
         print.auc=T,
         print.auc.x=0.4,print.auc.y=0.5,
         print.auc.pattern='AUC=%.3f',
         #auc.polygon=T,
         #auc.polygon.con="#fff7f7",
         grid=c(0.5,0.2),
         grid.col=c("black","black"),
         #print.thres=T,
         main=paste0(colnames(biomarker_exp)[i]),
         col="#FF2E63",
         legacy.axes=T)
    dev.off()
    pdf(paste0('0', i, "train",".", colnames(biomarker_exp)[i], ".pdf"),width = 4, height = 4)
    plot(roc,
         print.auc=T,
         print.auc.x=0.4,print.auc.y=0.5,
         print.auc.pattern='AUC=%.3f',
         #auc.polygon=T,
         #auc.polygon.con="#fff7f7",
         grid=c(0.5,0.2),
         grid.col=c("black","black"),
         #print.thres=T,
         main=paste0(colnames(biomarker_exp)[i]),
         col="#FF2E63",
         legacy.axes=T)
    dev.off()
  }
}
write.csv(inter_gene, 'train.csv')

# # verification_data--------------
rm(list = ls())
train_data <- read.csv(file = "../00_rawdata/GSE38206/dat.GSE38206.csv", row.names = 1) %>% lc.tableToNum()
biomarker <- read.csv(file = '../04_machine/03.inter_gene.csv')
colnames(biomarker)[names(biomarker) == "Gene_Symbol"] <- "symbol"
# biomarker <- read.csv(file = '../02_Venn/01_Venn_gene.csv',row.names = 1)
# colnames(biomarker)[names(biomarker) == "x"] <- "symbol"
group <- read.csv(file = '../00_rawdata/GSE38206/group.GSE38206.csv', row.names = 1)
# table(group$group)
#

group$group <- as.factor(group$group)

biomarker_exp <- train_data[biomarker$symbol, ] %>% t() # 整理后的数据行为样本名，列为筛选基因的表达量(8个筛选基因)
# 新建空白数据框
inter_gene <- data.frame()
i <- 1
#
for (i in c(1 : nrow(biomarker))) {
  roc <- roc(group$group, biomarker_exp[, i], levels = c('Control', 'MDD'))
  
  # 保存 AUC 大于 0.7 的基因到 inter_gene 数据框
  if (roc$auc > 0.7) {
    inter_gene <- rbind(inter_gene, biomarker[i, ])
  }
  
  # 绘制并保存 ROC 曲线，无论 AUC 值如何
  png(paste0('0', i, "verification", ".", colnames(biomarker_exp)[i], ".png"), width = 4, height = 4, units = 'in', res = 600)
  plot(roc,
       print.auc = T,
       print.auc.x = 0.4, print.auc.y = 0.5,
       print.auc.pattern = 'AUC=%.3f',
       #auc.polygon=T,
       #auc.polygon.con="#fff7f7",
       grid = c(0.5, 0.2),
       grid.col = c("black", "black"),
       #print.thres=T,
       main = paste0(colnames(biomarker_exp)[i]),
       col = "#FF2E63",
       legacy.axes = T)
  dev.off()
  
  pdf(paste0('0', i, "verification", ".", colnames(biomarker_exp)[i], ".pdf"), width = 4, height = 4)
  plot(roc,
       print.auc = T,
       print.auc.x = 0.4, print.auc.y = 0.5,
       print.auc.pattern = 'AUC=%.3f',
       #auc.polygon=T,
       #auc.polygon.con="#fff7f7",
       grid = c(0.5, 0.2),
       grid.col = c("black", "black"),
       #print.thres=T,
       main = paste0(colnames(biomarker_exp)[i]),
       col = "#FF2E63",
       legacy.axes = T)
  dev.off()
}
write.csv(inter_gene, 'verification.csv')


a <- read.csv('train.csv', row.names =1)
b<-read.csv("verification.csv",row.names = 1)
hxgene1 <- intersect(a$X.RPL11., b$X.RPL24.)
write.csv(hxgene1,file = 'ROC.csv')
