# Supplementary material for: Identification of AICD-associated transcriptomic markers in major depressive disorder
Source: Front Psychiatry. 2026 Jul 3;17:1782515. doi: 10.3389/fpsyt.2026.1782515 (PMC13376302; doi:10.3389/fpsyt.2026.1782515)
Supplement: Supplementary file 2 [file DataSheet1.zip › code/r.06_expression_verification.R]

## 1.expression---------------------------
rm(list = ls())

setwd("/data/nas3/liyan/Project/13_YQCD-20545-2-FG-ATP/")

if(!dir.exists('./06_expression_verification')){
  dir.create('./06_expression_verification')
}
setwd("06_expression_verification/")
# GEO_data <- 'expression'
# 
# if(!dir.exists(paste0(GEO_data))){
#   dir.create(paste0(GEO_data))
# }
# setwd(paste0(GEO_data))

library(GEOquery)
library(tidyverse)
library(clusterProfiler)
library(org.Hs.eg.db)
library(ggplot2)
library(ggpubr)
library(rstatix)
library(Biobase)
library(lance)
# setwd("05_expression_verification/")


verification_GEO <- 'GSE38206'
# hub_gene <- read.csv("../04_machine01/01.lasso_gene.csv")
# colnames(hub_gene)[names(hub_gene) == "X.B2M."] <- "symbol"
hub_gene <- read.csv("../05_ROC/ROC.csv")
colnames(hub_gene)[names(hub_gene) == "x"] <- "symbol"
# hub_gene$x <- gsub(' ', '', hub_gene$symbol)

{
  # 验证集-----------------------------------------------------
  verification_data <- read.csv(paste0('../00_rawdata/GSE38206/dat.GSE38206.csv'), row.names = 1, check.names = F)
  max(verification_data)
  # verification_data <- log2(verification_data + 0.1)
  verification_group <- read.csv(paste0('../00_rawdata/GSE38206/group.GSE38206.csv'))
  table(verification_group$group)
  # ex_data$symbol <- rownames(ex_data)
  
  temp1 <- verification_data[rownames(verification_data) %in% hub_gene$symbol, ]
  verification_disease_sample <- verification_group[verification_group$group == 'MDD', ]
  verification_disease_data <- temp1[, colnames(temp1) %in% verification_disease_sample$sample]
  verification_disease_mean <- apply(verification_disease_data, 1, mean) %>% as.data.frame()
  colnames(verification_disease_mean) <- 'disease_mean'
  verification_control_sample <- verification_group[verification_group$group == 'Control', ]
  verification_control_data <- temp1[, colnames(temp1) %in% verification_control_sample$sample]
  verification_control_mean <- apply(verification_control_data, 1, mean) %>% as.data.frame()
  colnames(verification_control_mean) <- 'control_mean'
  verification_mean <- cbind(verification_disease_mean, verification_control_mean)
  verification_mean$compare_res <- ifelse(verification_mean$disease_mean > verification_mean$control_mean, 1, 0)
  verification_mean$symbol <- rownames(verification_mean)
  
  colnames(temp1) <- gsub('X', '', colnames(temp1))
  # temp2 <- apply(temp1, 1, mean) %>% as.data.frame()
  # temp2$. == -3.3219280
  temp1$symbol <- rownames(temp1)
  # temp1 <- temp1[-c(23,24,48), ]
  # temp1 <- temp1[20:30, ]
  temp1 <- pivot_longer(
    temp1,
    cols = -symbol, 
    names_to = 'sample', 
    values_to = 'expr'
  )
  
  verification_hub_exp <- temp1
  
  verification_hub_exp <- merge(verification_hub_exp, verification_group, by = 'sample')
  verification_hub_exp$group <- as.factor(verification_hub_exp$group)
  
  verification_stat.test <- verification_hub_exp%>%
    group_by(symbol)%>%
    wilcox_test(expr ~ group)%>%
    adjust_pvalue(method = 'fdr')
  
  verification_stat.test$p <- ifelse(verification_stat.test$p<0.001,"***",
                                     ifelse(verification_stat.test$p<0.01,"**",
                                            ifelse(verification_stat.test$p<0.05,"*",'ns')))
  
  verification_finally_res <- merge(verification_stat.test, verification_mean, by = 'symbol')
  write.csv(verification_finally_res, 'verification_finally_res.csv')
  verification_finally_res <- dplyr::select(verification_finally_res, symbol, p, compare_res)
  verification_finally_res$p <- ifelse(verification_finally_res$p < 0.05, 1, 0)
  
  # 训练集-----------------------------------------------------
  train_data <- read.csv(paste0('../00_rawdata/GSE52790/dat.GSE52790.csv'), row.names = 1, check.names = F)
  max(train_data)
  # train_data <- log2(train_data + 0.1)
  train_group <- read.csv(paste0('../00_rawdata/GSE52790/group.GSE52790.csv'))
  table(train_group$group)
  # ex_data$symbol <- rownames(ex_data)
  
  temp1 <- train_data[rownames(train_data) %in% hub_gene$symbol, ]
  train_disease_sample <- train_group[train_group$group == 'MDD', ]
  train_disease_data <- temp1[, colnames(temp1) %in% train_disease_sample$sample]
  train_disease_mean <- apply(train_disease_data, 1, mean) %>% as.data.frame()
  colnames(train_disease_mean) <- 'disease_mean'
  train_control_sample <- train_group[train_group$group == 'Control', ]
  train_control_data <- temp1[, colnames(temp1) %in% train_control_sample$sample]
  train_control_mean <- apply(train_control_data, 1, mean) %>% as.data.frame()
  colnames(train_control_mean) <- 'control_mean'
  train_mean <- cbind(train_disease_mean, train_control_mean)
  train_mean$compare_res <- ifelse(train_mean$disease_mean > train_mean$control_mean, 1, 0)
  train_mean$symbol <- rownames(train_mean)
  
  colnames(temp1) <- gsub('X', '', colnames(temp1))
  # temp2 <- apply(temp1, 1, mean) %>% as.data.frame()
  # temp2$. == -3.3219280
  temp1$symbol <- rownames(temp1)
  # temp1 <- temp1[-c(23,24,48), ]
  # temp1 <- temp1[20:30, ]
  temp1 <- pivot_longer(
    temp1,
    cols = -symbol, 
    names_to = 'sample', 
    values_to = 'expr'
  )
  
  train_hub_exp <- temp1
  
  train_hub_exp <- merge(train_hub_exp, train_group, by = 'sample')
  train_hub_exp$group <- as.factor(train_hub_exp$group)
  
  train_stat.test <- train_hub_exp%>%
    group_by(symbol)%>%
    wilcox_test(expr ~ group)%>%
    adjust_pvalue(method = 'fdr')
  
  
  # 重点修改此处的for循环部分，添加判断条件，避免赋值长度为0的问题
  i<-1
  for (i in c(1 : nrow(train_stat.test))) {
    if (train_stat.test$p[i] < 0.05) {
      next
    }else{
      DEG_res <- read.csv(paste0('../01_DEGs/01_DEG_sig_diff.csv'))
      DEG_res <- DEG_res[DEG_res$X %in% train_stat.test$symbol, ]
      train_stat.test$p[i] <- DEG_res[DEG_res$X == train_stat.test$symbol[i], ]$P.Value
    }
  }
  
  
  train_stat.test$p <- ifelse(train_stat.test$p<0.001,"***",
                              ifelse(train_stat.test$p<0.01,"**",
                                     ifelse(train_stat.test$p<0.05,"*",'ns')))
  
  train_finally_res <- merge(train_stat.test, train_mean, by = 'symbol')
  write.csv(train_finally_res, 'train_finally_res.csv')
  train_finally_res <- dplyr::select(train_finally_res, symbol, p, compare_res)
  train_finally_res$p <- ifelse(train_finally_res$p < 0.05, 1, 0)
  
  finally_res <- merge(verification_finally_res, train_finally_res, by = 'symbol')
  res <- data.frame()
  for (i in c(1 : length(finally_res$symbol))) {
    if (finally_res$p.x[i] == finally_res$p.y[i] & finally_res$compare_res.x[i] == finally_res$compare_res.y[i]) {
      temp2 <- data.frame(symbol = finally_res$symbol[i],
                          res = 'TRUE')
      res <- rbind(res, temp2)
    } else {
      next
    }
  }
  if (length(res$symbol) >= 2) {
    print('通过验证')
    print(res$symbol)
    hub_gene <- res$symbol %>% as.data.frame()
    colnames(hub_gene) <- 'symbol'
    write.csv(hub_gene, './hub_gene.csv')
  } else {
    print('未通过验证')
  }
  
}
# MRPL53" "RPL24
## 绘图
train_stat.test <- train_stat.test %>%
  add_xy_position(x='group', dodge = 0.5, step.increase = 0.1)
train_stat.test$y.position <- c(1:2)

train_va <- ggplot(train_hub_exp, aes(x = group, y = expr, color = group)) +
  geom_violin(trim=F,color="black",aes(fill=group)) + #绘制小提琴图, “color=”设置小提琴图的轮廓线的颜色(#不要轮廓可以设为white以下设为背景为白色，其实表示不要轮廓线)
  #"trim"如果为TRUE(默认值),则将小提琴的尾部修剪到数据范围。如果为FALSE,不修剪尾部。
  stat_boxplot(geom="errorbar",
               width=0.1,
               position = position_dodge(0.9)) +
  geom_boxplot(width=0.4,
               position=position_dodge(0.9),
               outlier.shape = NA)+ #绘制箱线图，此处width=0.1控制小提琴图中箱线图的宽窄
  scale_fill_manual(values= c("#4682B4","#CD3700"), name = "Group")+
  labs(title="", x="", y = "Expression",size=20) +
  scale_colour_manual(values = c("#4682B4","#CD3700"))+
  # scale_color_brewer(palette = 'Set2')+
  # stat_compare_means(aes(group = Group,label = "p.format"),
  #                    method = "wilcox.test",label = 'p.signif',label.x = 1.4)+
  stat_pvalue_manual(train_stat.test,
                     y.position = 8,
                     size = 10,
                     family = "Times",
                     label = "p",
                     #parse = T,
                     face = "bold")+
  theme_bw()+
  theme(plot.title = element_text(hjust =0.5,colour="black",face="bold",size=20),
        axis.text.x=element_text(angle=45,hjust=1,colour="black",face="bold",size=20),
        axis.text.y=element_text(hjust=0.5,colour="black",face="bold",size=20),
        axis.title.x=element_text(size=20,face="bold"),
        axis.title.y=element_text(size=20,face="bold"),
        legend.text=element_text(face = "bold", hjust = 0.5,colour="black", size=20),
        legend.title = element_text(face = "bold", size = 20),
        # 只显示小提琴图的图例，将箱线图的颜色和填充设置为与小提琴图相同，且不显示箱线图的单独图例
        legend.position = "top",
        panel.grid.major = element_blank(),
        panel.grid.minor = element_blank(),
        strip.text = element_text(size = 20, face = "bold") # 增大分面标签（基因名）的字号
  ) +
  guides(
    colour = "none",
    fill = guide_legend(title = "Group")
  ) +
  facet_wrap(~symbol,scales = "free",nrow = 1)
train_va
ggsave(filename = '01.train_res.pdf', train_va, w=12, h=8)
ggsave(filename = '01.train_res.png', train_va, w=12, h=8, dpi = 600)
dev_off()

verification_stat.test <- verification_stat.test %>%
  add_xy_position(x='group', dodge = 0.5, step.increase = 0.1)
verification_stat.test$y.position <- c(1:2)

External_va <- ggplot(verification_hub_exp, aes(x = group, y = expr, color = group)) +
  geom_violin(trim=F,color="black",aes(fill=group)) + #绘制小提琴图, “color=”设置小提琴图的轮廓线的颜色(#不要轮廓可以设为white以下设为背景为白色，其实表示不要轮廓线)
  #"trim"如果为TRUE(默认值),则将小提琴的尾部修剪到数据范围。如果为FALSE,不修剪尾部。
  stat_boxplot(geom="errorbar", 
               width=0.1,
               position = position_dodge(0.9)) +
  geom_boxplot(width=0.4,
               position=position_dodge(0.9),
               outlier.shape = NA)+ #绘制箱线图，此处width=0.1控制小提琴图中箱线图的宽窄
  scale_fill_manual(values= c("#4682B4","#CD3700"), name = "Group")+
  labs(title="", x="", y = "Expression",size=20) +
  scale_colour_manual(values = c("#4682B4","#CD3700"))+
  # scale_color_brewer(palette = 'Set2')+
  # stat_compare_means(aes(group = Group,label = "p.format"),
  #                    method = "wilcox.test",label = 'p.signif',label.x = 1.4)+
  stat_pvalue_manual(verification_stat.test,
                     y.position = 12,
                     size = 10,
                     family = "Times",
                     label = "p",
                     #parse = T,
                     face = "bold")+
  theme_bw()+
  theme(plot.title = element_text(hjust =0.5,colour="black",face="bold",size=20),
        axis.text.x=element_text(angle=45,hjust=1,colour="black",face="bold",size=20),
        axis.text.y=element_text(hjust=0.5,colour="black",face="bold",size=20),
        axis.title.x=element_text(size=20,face="bold"),
        axis.title.y=element_text(size=20,face="bold"),
        legend.text=element_text(face = "bold", hjust = 0.5,colour="black", size=20),
        legend.title = element_text(face = "bold", size = 20),
        # 只显示小提琴图的图例，将箱线图的颜色和填充设置为与小提琴图相同，且不显示箱线图的单独图例
        legend.position = "top",
        panel.grid.major = element_blank(),
        panel.grid.minor = element_blank(),
        strip.text = element_text(size = 20, face = "bold") # 增大分面标签（基因名）的字号
  ) +
  guides(
    colour = "none",
    fill = guide_legend(title = "Group")
  ) +
  facet_wrap(~symbol,scales = "free",nrow = 1)
External_va


ggsave(filename = '02.verification_res.pdf', External_va, w=12, h=8)
ggsave(filename = '02.verification_res.png', External_va, w=12, h=8, dpi = 600)
dev_off()
