# Supplementary material for: Identification of AICD-associated transcriptomic markers in major depressive disorder
Source: Front Psychiatry. 2026 Jul 3;17:1782515. doi: 10.3389/fpsyt.2026.1782515 (PMC13376302; doi:10.3389/fpsyt.2026.1782515)
Supplement: Supplementary file 2 [file DataSheet1.zip › code/r.07_nomogram.R]

rm(list = ls())
setwd("/data/nas3/liyan/Project/13_YQCD-20545-2-FG-ATP/")
if(! dir.exists('./07_nomogram')){
  dir.create('./07_nomogram')
}
setwd('./07_nomogram/')


library(magrittr)
library(rms) # 拟合模型
library(nomogramFormula) # 计算列线图得分
library(ResourceSelection)
library(rmda) # 临床决策曲线和临床影响曲线
library(pROC) # 绘制ROC曲线，计算AUC和95置信区间
library(lance)

## 1.1 数据整理----------------------------------------------------------------------
train_dat <- read.csv(file = "../00_rawdata/GSE52790/dat.GSE52790.csv", check.names = F, row.names = 1) %>% lc.tableToNum()
max(train_dat)

group <- read.csv(file = '../00_rawdata/GSE52790/group.GSE52790.csv')
table(group$group)
group$group <- ifelse(group$group == 'Control', 'Control', 'MDD')
table(group$group)

biomarker <- read.csv(file = '../06_expression_verification/hub_gene.csv', row.names = 1)
colnames(biomarker) <- 'symbol'

temp1 <- train_dat[rownames(train_dat) %in% biomarker$symbol, ] 
temp1 <- temp1 %>% t() %>% data.frame()
temp1$sample <- rownames(temp1)
temp1 <- merge(temp1, group, by = 'sample')
table(temp1$group)

temp1$y <- ifelse(temp1$group == 'MDD', 1, 0)
temp1 <- temp1[order(temp1$y, decreasing =F ), ]

table(temp1$group)
table(temp1$y)

d <- temp1


## 1.2 列线图模型--------------------------------------------------------------
## 数据打包
dd <- datadist(d)
option <- options(datadist = 'dd')

## 拟合模型
colnames(d)
formula <- as.formula(y ~ RPL24 + MRPL53)# + IGFBP7
model <- lrm(formula, # 回归模型的参数，指定自变量和因变量
             data = d,  # 整理好的数据框
             x = TRUE, # 指定响应变量为二分类
             y = TRUE, # 指定因变量为二分类
             maxit=1000) 
model

OR <- exp(model$coefficients) # 计算Logistic回归模型中每个自变量的比值比
OR

nom.cox <- nomogram(model,  # 最佳模型
                    fun = plogis, # 进行logit转换
                    funlabel = "Risk of disease",
                    lp = F , # 不显示线性预测值
                    fun.at=c(0,.001,.05,.5,.95,.999,1)  # 概率坐标轴的范围和刻度
)

pdf('01.nomogram_line_points.pdf', w=10, h=6, family = "Times")
plot(nom.cox, 
     xfrac = .35, # 变量与模型的占比（调整变量与坐标轴的距离）
     plots = c("density", "boxes"),
     cex.var = 1.6,  # 变量字体加粗
     cex.axis = 1.4,  # 数轴：字体的大小
     tcl = -0.5, # 数轴：刻度的长度
     lmgp = 0.3, # 数轴：文字与刻度的距离
     label.every = 1,  # 数轴：刻度下的文字，1表示连续显示，2表示隔一个显示一个
     col.grid = gray(c(0.8, 0.95)))
dev.off()

png('01.nomogram_line_points.png', w=10, h=6,units = 'in',res = 600,family = "Times")
plot(nom.cox, 
     xfrac = .35, # 变量与模型的占比（调整变量与坐标轴的距离）
     cex.var = 1.6,  # 变量字体加粗
     cex.axis = 1.4,  # 数轴：字体的大小
     tcl = -0.5, # 数轴：刻度的长度
     lmgp = 0.3, # 数轴：文字与刻度的距离
     label.every = 1,  # 数轴：刻度下的文字，1表示连续显示，2表示隔一个显示一个
     col.grid = gray(c(0.8, 0.95)))
dev.off()

options(option) 
# 计算列线图得分（要计算评分，数据中除了分组不能有因子变量）
results <- formula_rd(nomogram = nom.cox)  # 使用formula_rd函数基于nomogram对象生成公式formula以及相应的数据框rd
d$points <- points_cal(formula = results$formula, rd = d) # 使用points_cal函数基于formula公式和原始数据框data计算points列，并添加
## 注意：可以根据列线图评分（中位数、均值、四分位数等）进行分组

#列线图模型---------优化------------------------------
# fit<- lrm(formula, # 回归模型的参数，指定自变量和因变量
#              data = d,  # 整理好的数据框
#              x = TRUE, # 指定响应变量为二分类
#              y = TRUE, # 指定因变量为二分类
#              maxit=1000) 
# print(summary(fit))

library(rms) 

fit <- model 

library(regplot)
nom1=regplot(
  fit,
  plots =c('violin','boxes'),#包含的小提琴图和箱线图
  observation = d[73,],  #井具体观察数据(特定行)
  center = TRUE,#中心化图形
  subticks = TRUE, #包含子刻度线
  droplines =TRUE,
  title="",
  points=TRUE,
  nom.cox$`Risk of IS`,
  #odds = TRUE,
  shOWP = TRUE,# 显示p值
  rank = 'sd',#按标准差排序
  #interval = 'confidence'  #显示置信区间
  clickable = FALSE )# 图形不可点击
dev.copy2pdf(file="011.Nomogram_line_points_.pdf", family = "Times", width=10, height=6, out.type="pdf")


# ## 1.3 校准曲线----------------------------------------------------------------------
dd <- datadist(d)
option <- options(datadist = 'dd')


hl1 <- ResourceSelection::hoslem.test(d$y, predict(model, d), g=10)
hl1

hl2 <- stats::resid(model, "gof")
hl2

pval <- signif(hl2[5], 3)#保留有效位数
pval

set.seed(10)
library(rms)
# cal <- calibrate(model, method = "boot", B = 1000) # 使用calibrate函数对模型进行校准，使用方法是bootstrap， 重复次数为1000
cal <- rms::calibrate(model, method = "boot", B = 1000)
## 绘图
pdf('03.Calibration_curve.pdf', w=8, h=6, family = "Times")
plot(cal, lwd=2, lty=1,
     cex.lab=1.4, cex.axis=1.4, cex.main=1.8, cex.sub=1.4,
     xlim=c(0, 1), ylim= c(0, 1),
     xlab="Nomogram-Predicted Probability",
     ylab="Actual Probability",
     col=c("#FF9A9B", "#3399bb", "#9998FF"),
     legend=FALSE)
lines(cal[, c(1:3)], type ="l", lwd=2, pch=16, col=c("#00468BFF"))
abline(0, 1, lty=3, lwd=2)
legend(x=.6, y=.4, legend=c("Apparent", "Bias-corrected", "Ideal"), cex=1.2,
       lty=c(1, 1, 2), lwd = 2, col=c("#00468BFF", "black", "black"), bty="n")
# text(x = 0.2, y = 0.8, paste0("Hosmer-Lemeshow "),cex=1.0)
# text(x = 0.5, y = 0.8, as.expression(bquote(italic('p')==.(pval))),cex=1.0)
dev.off()

png('03.Calibration_curve.png', w=8, h=6,units = 'in',res = 600, family = "Times")
plot(cal, lwd=2, lty=1,
     cex.lab=1.4, cex.axis=1.4, cex.main=1.8, cex.sub=1.4,
     xlim=c(0, 1), ylim= c(0, 1),
     xlab="Nomogram-Predicted Probability",
     ylab="Actual Probability",
     col=c("#00468BFF", "#ED0000FF", "#42B540FF"),
     legend=FALSE)
lines(cal[, c(1:3)], type ="l", lwd=2, pch=16, col=c("#00468BFF"))
abline(0, 1, lty=3, lwd=2)
legend(x=.6, y=.4, legend=c("Apparent", "Bias-corrected", "Ideal"), cex=1.2,
       lty=c(1, 1, 2), lwd = 2, col=c("#00468BFF", "black", "black"), bty="n")
# text(x = 0.2, y = 0.8, paste0("Hosmer-Lemeshow "),cex=1.0)
# text(x = 0.5, y = 0.8, as.expression(bquote(italic('p')==.(pval))),cex=1.0)
dev.off()

## 1.4 决策曲线（DCA）----------------------------------------------------------------------
colnames(d)

d <- dplyr::select(d, -group)

RPL24 <- decision_curve(y~RPL24, 
                        data= d,
                        family = binomial(link ='logit'), # 模型属于二项式logistic回归
                        thresholds= seq(0,1.0, by = 0.01), # 阈值范围从0——1，间隔0.01
                        confidence.intervals = 0.95, # 置信区间95%
                        study.design = 'case-control', # 研究设计为病例对照研究
                        population.prevalence = 0.25) # 人群基线发病概率
MRPL53 <- decision_curve(y~MRPL53, 
                       data= d,
                       family = binomial(link ='logit'),
                       thresholds= seq(0,1.0, by = 0.01),
                       confidence.intervals = 0.95,
                       study.design = 'case-control',
                       population.prevalence = 0.25)

colnames(d)
formula2 <- as.formula(y ~ RPL24 + MRPL53) #+ IGFBP7
Nomogram <- decision_curve(formula2, 
                           data= d,
                           family = binomial(link ='logit'),
                           thresholds= seq(0,1.0, by = 0.01),
                           confidence.intervals = 0.95,
                           study.design = 'case-control',
                           population.prevalence = 0.25)


List <- list(Nomogram)
pdf('04.DCA.pdf',w=8,h=6,family='Times')
# par(pin = c(4,4), mar = c(6,6,6,4), font.lab=1, cex.lab=1, cex.axis=2) 
plot_decision_curve(List,
                    curve.names=c('Nomogram'),
                    cost.benefit.axis =FALSE,
                    #col= c('red','blue'),
                    confidence.intervals=FALSE,
                    standardize = FALSE, 
                    legend.position = "bottomleft")
dev.off()

png('04.DCA.png',w=8,h=6,family='Times',units='in',res=600)
# par(pin = c(4,4), mar = c(6,6,6,4),font.lab=1, cex.lab=1, cex.axis=2) 
plot_decision_curve(List,
                    curve.names=c('Nomogram'),
                    cost.benefit.axis =FALSE,
                    #col= c('red','blue'),
                    confidence.intervals=FALSE,
                    standardize = FALSE, 
                    legend.position="bottomleft")
dev.off()

##临床影响曲线CIC----------------------------
# CIC <- plot_clinical_impact(Nomogram,population.size= 1000,
#                             cost.benefit.axis = T,
#                             n.cost.benefits= 8,
#                             col =c('red','blue'),
#                             confidence.intervals= T,
#                             ylim=c(0,1000),
#                             legend.position="topright")
# png("05.CIC.png",width = 800, height = 600)
# plot_clinical_impact(Nomogram, population.size = 1000,
#                      cost.benefit.axis = TRUE,
#                      n.cost.benefits = 8,
#                      col = c('red', 'blue'),
#                      confidence.intervals = TRUE,
#                      ylim = c(0, 1000),
#                      legend.position = "topright")
# dev.off()
# pdf("05.CIC.pdf",width = 8, height = 6)
# plot_clinical_impact(Nomogram, population.size = 1000,
#                      cost.benefit.axis = TRUE,
#                      n.cost.benefits = 8,
#                      col = c('red', 'blue'),
#                      confidence.intervals = TRUE,
#                      ylim = c(0, 1000),
#                      legend.position = "topright")
# dev.off()

## 1.5 ROC曲线-----------------------------------------------------------------------
d <- temp1
nom.cox <- nomogram(model,  # 最佳模型
                    fun = plogis, # 进行logit转换
                    funlabel = "Risk of disease",
                    lp = F , # 不显示线性预测值
                    fun.at=c(0,.001,.05,.5,.95,.999,1)  # 概率坐标轴的范围和刻度
)
results <- formula_rd(nomogram = nom.cox)  # 使用formula_rd函数基于nomogram对象生成公式formula以及相应的数据框rd
d$points <- points_cal(formula = results$formula, rd = d) # 使用points_cal函数基于formula公式和原始数据框data计算points列，并添加

colnames(d)
d$y <- ifelse(d$group == 'MDD', 1, 0)
d <- dplyr::select(d, -group)
formula <- as.formula(y ~ RPL24 + MRPL53)
model_ROC <- glm(formula, data = d, family = binomial()) # glm函数用于拟合广义线性模型
d$predvalue <- predict(model_ROC, type = "response")

## 计算AUC和95%CI
model_roc <- roc(d$y, d$predvalue)

biomarker_exp <- train_dat[biomarker$symbol, ] %>% t()
colnames(biomarker_exp)
roc1 <- roc(group$group, biomarker_exp[, 1], levels = c('MDD', 'Control'))
roc2 <- roc(group$group, biomarker_exp[, 2], levels = c('MDD', 'Control'))

library(RColorBrewer)

display.brewer.all(type="seq")
display.brewer.all(type="qual")
display.brewer.all(type="div")

#使用Spectral配色方案
mycolor2 <- brewer.pal(11, "Spectral")#可选择的颜色数量区间在此配色最大数和绘图所需数之间
mycolor2
## 绘图
png('02.ROC_ver.png', width = 8, height = 6, units = 'in', res = 600,family="Times")
plot(model_roc, col="red", print.auc=T, print.auc.x = 0.01,print.auc.y = 0.7)
# plot(roc1, col="#D53E4F", print.auc=T, print.auc.x = 0.01,print.auc.y = 0.65, add = TRUE)
# plot(roc2, col="#3ABF99", print.auc=T, print.auc.x = 0.01,print.auc.y = 0.60, add = TRUE)
#plot(roc3, col="#FDAE61", print.auc=T, print.auc.x = 0.01,print.auc.y = 0.55, add = TRUE)
# plot(roc4, col="#3288BD", print.auc=T, print.auc.x = 0.01,print.auc.y = 0.50, add = TRUE)
# plot(roc5, col="#5E4FA2", print.auc=T, print.auc.x = 0.01,print.auc.y = 0.45, add = TRUE)
# legend("bottomright",
#        c('model',"HSPA14","NUP88"), 
#        col = c("#5E4FA2","#D53E4F",'#3ABF99','#FDAE61','#3288BD','#5E4FA2'), 
#        lty=1, 
#        lwd=2)
dev.off()
pdf('02.ROC_ver.pdf', width = 8, height = 6,family="Times")
plot(model_roc, col="red", print.auc=T, print.auc.x = 0.01,print.auc.y = 0.7)
# plot(roc1, col="#D53E4F", print.auc=T, print.auc.x = 0.01,print.auc.y = 0.65, add = TRUE)
# plot(roc2, col="#3ABF99", print.auc=T, print.auc.x = 0.01,print.auc.y = 0.60, add = TRUE)
#plot(roc3, col="#FDAE61", print.auc=T, print.auc.x = 0.01,print.auc.y = 0.55, add = TRUE)
# plot(roc4, col="#3288BD", print.auc=T, print.auc.x = 0.01,print.auc.y = 0.50, add = TRUE)
# plot(roc5, col="#5E4FA2", print.auc=T, print.auc.x = 0.01,print.auc.y = 0.45, add = TRUE)
# legend("bottomright",
#        c('model',"HSPA14","NUP88"), 
#        col = c("red"), 
#        lty=1, 
#        lwd=2)
dev.off()
