# Supplementary material for: Identification of AICD-associated transcriptomic markers in major depressive disorder
Source: Front Psychiatry. 2026 Jul 3;17:1782515. doi: 10.3389/fpsyt.2026.1782515 (PMC13376302; doi:10.3389/fpsyt.2026.1782515)
Supplement: Supplementary file 2 [file DataSheet1.zip › code/r.08_GSEA.R]

#GSEA-------------------------------------------------------

rm(list = ls())
setwd("/data/nas3/liyan/Project/13_YQCD-20545-2-FG-ATP/")
if (! dir.exists("./08_GSEA")){
  dir.create("./08_GSEA")
}
setwd("./08_GSEA")

library(enrichplot)
library(psych)
# BiocManager::install("GSEABase",force = TRUE)
library(GSEABase)
library(clusterProfiler)
library(msigdbr)
library(org.Hs.eg.db)
library(stringr)
library(ggplot2)
require(DOSE)
library(Hmisc)
library(future)
library(future.apply)
library(limma)
library(psych)
library(RColorBrewer)
# BiocManager::install("GSVA")
library(GSVA)
# devtools::install_github("junjunlab/GseaVis",force = TRUE)
library(GseaVis)
# devtools::install_github("satijalab/seurat-data")

KEGG_df = msigdbr(species = "Homo sapiens",category = "C2", subcategory ="KEGG")%>% 
  dplyr::select(gs_description,gene_symbol)
head(KEGG_df)
hub_gene <- read.csv("../06_expression_verification/hub_gene.csv")
exp <- read.csv('../00_rawdata/GSE52790/dat.GSE52790.csv',check.names = F,row.names = 1)
max(exp)
genes2 <- hub_gene$symbol

for (ii in genes2){
  tar.exp <- t(exp[ii,])
  cor_df <- cor(t(exp), tar.exp, method="pearson")
  # print(head(cor_df))
  data1 = data.frame(gene=rownames(cor_df),cor=cor_df[, 1])
  # print(head(data1))
  ge = data1$cor
  names(ge) = data1$gene
  ge = sort(ge,decreasing = T)
  print(head(ge))
  em_kegg <- GSEA(ge, TERM2GENE = KEGG_df,pAdjustMethod = "none")
  em_kegg1 <- em_kegg@result
  em_kegg1 <- em_kegg1[
    abs(em_kegg1$NES) > 1 & 
      em_kegg1$qvalue < 0.25 &
      em_kegg1$pvalue < 0.05, ]
  
  p1 <- GseaVis::gseaNb(object = em_kegg,
                        geneSetID = em_kegg1[order(em_kegg1$pvalue), ]$ID[1:10], 
                        addPval = T,
                        pvalX = 1,pvalY = 2,
                        ght.facet = T,
                        curveCol = brewer.pal(10,'Paired'))
  write.csv(em_kegg ,file=paste0("GSEA_",ii, "_gsea.csv"))
  ggsave(paste0("GSEA_",ii,'.pdf'),width = 10,height = 12, p1) #GSEA分析
  ggsave(paste0("GSEA_",ii,'.png'),width = 10,height = 12, p1) #GSEA分析
  
}

# GSVA-------
library(GSVA)
library(GSEABase)
expr <- read.csv('../00_rawdata/GSE52790/dat.GSE52790.csv',header=T,row.names = 1)
# colnames(expr) <- gsub('.', '-', colnames(expr), fixed = T)
max(expr)

group <- read.csv('../00_rawdata/GSE52790/group.GSE52790.csv')
# group <- subset(group, select = c(X, risk))

colnames(group) <- c('sample', 'group')
group$group <- factor(group$group)

hubgene<- read.csv("../06_expression_verification/hub_gene.csv")
keggSet <- getGmt("/data/nas3/liyan/Project/03_YQKM-30265-10/10_GSVA_and_GSEA/c2.cp.kegg.v2023.1.Hs.symbols.gmt") #本地不能读取
keggGsvaResult <- gsva(as.matrix(expr), keggSet, verbose=TRUE,kcdf="Gaussian")
write.csv( keggGsvaResult,file='01.GSVA.csv',quote=F)
keggGsvaResult<-read.csv('01.GSVA.csv',row.names=1,check.names = F)

colnames(keggGsvaResult) <- gsub('.', '-', colnames(keggGsvaResult), fixed = T)
identical(colnames(keggGsvaResult),group$sample)
group$sample <- gsub("\\.", "-", group$sample)
samples <- group$sample
keggGsvaResult <- keggGsvaResult[,samples]

identical(colnames(keggGsvaResult),group$sample)

library(limma)
design <- model.matrix(~ 0 + factor(group$group))
colnames(design) <- levels(factor(group$group))
rownames(design) <- colnames(keggGsvaResult)
contrast.matrix <- makeContrasts(Control, levels = design)
fit <- lmFit(keggGsvaResult, design)
fit2 <- contrasts.fit(fit, contrast.matrix)
fit2 <- eBayes(fit2)
x <- topTable(fit2, coef = 1, n = Inf, adjust.method = "BH", sort.by = "P")
head(x)
write.csv(x, "02.GSVA_limma.csv", quote = F)
aa=x[x$P.Value<0.05&abs(x$t)>2,]
write.csv(aa, "02.GSVA_limma-sig.csv", quote = F)#39
count_greater_than_0 <- sum(aa$logFC > 0)
table(count_greater_than_0)
# 31
count_less_than_0 <- sum(aa$logFC < 0)
table(count_less_than_0)
# 8


#top10 KEGG plot
s=which(x$P.Val<0.05&abs(x$t)>2)
x1=x[s,]
x1=x1[order(x1$t),]
pathway=row.names(x1)
df <- data.frame(ID = pathway, score = x1$t)
cutoff <- 2
df$group <- cut(df$score, breaks = c(-Inf, -cutoff, cutoff, Inf),labels = c(1,2,3))
sortdf <- df[order(df$score),]
sortdf$ID <- factor(sortdf$ID, levels = sortdf$ID)
sortdf_top10 <- sortdf[rownames(sortdf)%in%
                         rownames(rbind(head(sortdf[order(sortdf$score,decreasing = T),],10),
                                        head(sortdf[order(sortdf$score,decreasing = F),],10))),]

ggplot(sortdf_top10, aes(ID, score, fill = group)) + geom_bar(stat = 'identity') +
  coord_flip() +
  scale_fill_manual(values = c("#87CEEB", "#EE7072"), guide = FALSE) +
  geom_hline(yintercept = c(-cutoff,cutoff),
             color="white",
             linetype = 2,
             size = 0.3) +
  geom_text(data = subset(sortdf_top10, score > 0),
            aes(x=ID, y= -0.2, label= paste0(" ", ID), color = group),
            size = 3,family='Times',
            hjust = 1 ) + #h=1是右对齐
  geom_text(data = subset(sortdf_top10, score < 0),
            family='Times',
            aes(x=ID, y= 0.2, label=ID, color = group),
            size = 3, hjust = 0) + #h=0是左对齐，还可以选inwards和outwards
  scale_colour_manual(values = c("black","black"), guide = FALSE) +
  xlab("") +ylab("t value of GSVA score, high vs low")+
  theme_bw() +
  theme(panel.grid =element_blank()) +
  theme(panel.border = element_rect(size = 0.6)) +
  theme(axis.line.y = element_blank(), axis.ticks.y = element_blank(), axis.text.y = element_blank(), axis.text.x = element_text(size = 20, face = "bold", family = "Times"))
ggsave("01.GSVA_top10.pdf", family='Times', width = 12, height = 8)
ggsave("01.GSVA_top10.png", width = 12, height = 8)
dev_off()
