# Supplementary material for: Identification of AICD-associated transcriptomic markers in major depressive disorder
Source: Front Psychiatry. 2026 Jul 3;17:1782515. doi: 10.3389/fpsyt.2026.1782515 (PMC13376302; doi:10.3389/fpsyt.2026.1782515)
Supplement: Supplementary file 2 [file DataSheet1.zip › code/r.09_Immune.R]

rm(list = ls())
setwd("/data/nas3/liyan/Project/13_YQCD-20545-2-FG-ATP/")
if (! dir.exists("./09_Immune/")){dir.create("./09_Immune")}
setwd("./09_Immune")


library(tidyverse)
library(rstatix)
library(ggplot2)
library(ggpubr)
library(immunedeconv)
library(dplyr)
library(GSVA)

group <- read.csv("../00_rawdata/GSE52790/group.GSE52790.csv",  header = T,sep = ",")
# group <- subset(group, select = c(id, risk))
# group$risk <- ifelse(group$risk == 1, "ARDS", "Control")
# colnames(group) <- c('sample', 'group')
group$group <- as.factor(group$group)
table(group$group)
# Control    MDD 
# 12      10

dat <- read.csv("../00_rawdata/GSE52790/dat.GSE52790.csv", row.names = 1, check.names = F)
max(dat)
dat <- dat[, colnames(dat) %in% group$sample]
identical(colnames(dat),group$sample)
# samples <- group$sample
# dat <- dat[,samples]
# all(colnames(dat) == group$sample)
# identical(colnames(dat),group$sample)


train_data <- dat

gene_set <- read.table("/data/nas3/liyan/Project/03_YQKM-30265-10/12.Immune/mmc3.txt", header = T, sep ="\t")
table(gene_set$Cell.type)
gene_list <- split(as.matrix(gene_set)[,1], gene_set[,2])

# 默认情况下，kcdf="Gaussian"，适用于输入表达式值连续的情况，如对数尺度的微阵列荧光单元、RNA-seq log-CPMs、log-RPKMs或log-TPMs。
# 当输入表达式值是整数计数count时，比如那些从RNA-seq实验中得到的值，那么这个参数应该设置为kcdf="Poisson"
scores <- GSVA::gsva(as.matrix(train_data), gene_list, method = "ssgsea", kcdf='Gaussian', abs.ranking=TRUE)
rownames(scores)  #28种免疫细胞
write.csv(scores, "ssGSEA_score.csv")

## 1 热图--------------------------------------
library(tibble)
library(pheatmap)
library(magrittr)
library(ggplot2)
expr <- read.csv("ssGSEA_score.csv",row.names=1) %>% na.omit()
# group <- readRDS("../00_rawdata/04.GSE112680.group.rds")
# group<-subset(group,group != "MIM")
group$group <- factor(group$group, levels = c("Control", "MDD"))
group<-group[order(group$group,decreasing = T),]
expr<-expr[,group$sample]
mat <- t(scale(t(expr)))
mat[mat > 2] <- 2
mat[mat < -2] <- -2


annotation_col <- data.frame(Group = group$group,row.names = group$sample)
group_color <- c(`Control` = "#0073C2B2", `MDD`= "#FC8D62")
annocolor <- list(Group = group_color)
# [1] "#E64B35B2" "#4DBBD5B2" "#00A087B2" "#3C5488B2" "#F39B7FB2" "#8491B4B2" "#91D1C2B2" "#DC0000B2" "#7E6148B2" "#3B4992B2" "#EE0000B2"
# [12] "#008B45B2" "#631879B2" "#008280B2" "#BB0021B2" "#5F559BB2" "#A20056B2" "#808180B2" "#0073C2B2" "#EFC000B2" "#868686B2" "#CD534CB2"
# [23] "#7AA6DCB2" "#003C67B2" "#8F7700B2" "#3B3B3BB2" "#A73030B2"


#ycol <- readRDS("/data/nas1/xieyunpeng/project/ladder/mypalette.rds")
newnames <- lapply(rownames(mat),function(x) bquote(italic(.(x))))   ###斜体
phtmap <- pheatmap::pheatmap(mat, show_colnames = F)
row_dend <- phtmap$tree_row
row_dend <- as.hclust(row_dend)

pdf(file = paste0("./01.ssGSEA_heatmap.pdf"),width = 15,height = 7, family="Times")
pheatmap(mat=mat,
         annotation_col = annotation_col,
         annotation_colors = annocolor,
         cellwidth = 12, cellheight =15,
         treeheight_col = 10,treeheight_row = 10,
         fontsize = 12,
         fontfamily = "Times",
         labels_row = rownames(mat), ###as.expression(newnames)
         show_colnames = FALSE,
         cluster_cols = F,
         cluster_rows = F,
         annotation_names_row = F,
         main = "ssGSEA score heatmap" # 添加主标题
)
dev.off()

png(file = paste0("./01.ssGSEA_heatmap.png"),width= 15, height= 7, units="in", res=300)
pheatmap(mat=mat,
         annotation_col = annotation_col,
         annotation_colors = annocolor,
         cellwidth = 12, cellheight =15,
         treeheight_col = 10,treeheight_row = 10,
         fontsize = 12,
         fontfamily = "Times",
         labels_row = rownames(mat),
         show_colnames = FALSE,
         cluster_cols = F,
         cluster_rows = F,
         annotation_names_row = F,
         main = "ssGSEA score heatmap" # 添加主标题
)
dev.off()

## 2 差异分析和箱线图----------------------------------------------------
scores <- as.data.frame(t(scores))
scores$sample <- rownames(scores)
violin_dat <- merge(scores, group, by = 'sample') 
violin_dat <- violin_dat %>% 
  pivot_longer(
    cols = -c("sample", "group"),
    names_to = "ImmuneCell",
    values_to = "Score"
  )
colnames(violin_dat)
library(rstatix)
## 差异分析
wilcox_res <- violin_dat %>% 
  group_by(ImmuneCell) %>%
  wilcox_test(Score ~ group) %>% 
  adjust_pvalue(method = "BH") %>%  # method BH == fdr
  add_significance("p")

DE.wilcox <- wilcox_res[which(wilcox_res$p < 0.05), ] # 筛选差异显著的细胞

## 导出数据
write.csv(wilcox_res, file = 'wilcox_res.csv')
write.csv(DE.wilcox, file = 'DE_wilcox_res.csv')

## 绘图（相对丰度+差异图）
scores <- read.csv("./ssGSEA_score.csv", row.names = 1, check.names = F)

# 差异分析
library(tidyr)
violin_dat <- as.data.frame(t(scores))
violin_dat$sample <- rownames(violin_dat)
violin_dat <- merge(violin_dat, group, by = 'sample') 
violin_dat <- violin_dat %>% 
  pivot_longer(
    cols = -c("sample", "group"),
    names_to = "ImmuneCell",
    values_to = "Score"
  )
colnames(violin_dat)

## 差异分析
wilcox_res <- violin_dat %>% 
  group_by(ImmuneCell) %>%
  wilcox_test(Score ~ group) %>% 
  adjust_pvalue(method = "BH") %>%  # method BH == fdr
  add_significance("p")

DE.wilcox <- wilcox_res[which(wilcox_res$p < 0.05), ] # 筛选差异显著的细胞

colnames(violin_dat)
## 为绘制小提琴图提供数据并整理
plot_data <- violin_dat[violin_dat$ImmuneCell %in% DE.wilcox$ImmuneCell, ]
class(plot_data$group) # 检查分组是否为因子，如果不是要转换成因子
write.csv(plot_data, file = 'plot_data.csv')
## 绘制箱形图
library(ggpubr)
p <- ggplot(plot_data, aes(x = ImmuneCell, y = Score, fill = group)) +
  # geom_violin(trim=F, color="black", aes(fill = group)) + #绘制小提琴图, “color”设置小提琴图的轮廓线的颜色(不要轮廓可以设为white以下设为背景为白色，其实表示不要轮廓线)
  #"trim"如果为TRUE(默认值), 则将小提琴的尾部修剪到数据范围。如果为FALSE,不修剪尾部。
  stat_boxplot(geom = "errorbar",
               width = 0.5,
               position = position_dodge(0.9)) +
  geom_boxplot(aes(x = ImmuneCell, y = Score, fill = group),
               width = 0.5,
               position = position_dodge(0.9), 
               outlier.shape = NA, 
               outlier.colour = NA)+ #绘制箱线图，此处width=0.1控制小提琴图中箱线图的宽窄
  scale_fill_manual(values = c("#6495ED","#F8766D"), name = "Group")+
  labs(title = "Immune cell difference", x = "", y = "ssGSEA score", size = 20) +
  stat_compare_means(data = plot_data,
                     mapping = aes(group = group),
                     label = "p.signif",
                     method = 'wilcox.test',
                     paired = F,
                     size = 8) + # 添加 size 参数并设置为 5，可根据需要调整大小
  
  scale_y_continuous(limits = c(0, 0.8)) +  # 这里将 y 轴范围设置为 0 到 10，可根据实际需求调整
  theme_bw()+
  theme(plot.title = element_text(hjust = 0.5, colour = "black", face = "bold", size = 14),
        axis.text.x = element_text(angle = 60, hjust=1, colour = "black", face = "bold", size = 18), 
        axis.text.y = element_text(hjust = 0.5, colour ="black", face="bold", size=14), 
        axis.title.x = element_text(size = 16, face = "bold"),
        axis.title.y = element_text(size = 16, face = "bold"),
        legend.text = element_text(face = "bold", hjust = 0.5, colour = "black", size = 14),
        legend.title = element_text(face = "bold", size = 14),
        legend.position = "top",
        panel.grid.major = element_blank(),
        panel.grid.minor = element_blank())
p
ggsave(filename = '02.Immue_cell_bar.pdf',p,w=20,h=10,family="Times")
ggsave(filename = '02.Immue_cell_bar.png',p,w=20,h=10,dpi = 600)
dev_off()
# 3 细胞相关性热图-------------------------------
dif_cell<-wilcox_res[wilcox_res$p<0.05,]$ImmuneCell
#dif_cell <- data.frame(dif_cell)
#write.csv(dif_cell,'dif_cell.csv',row.names=F)

scores <- t(scores) %>% as.data.frame()
ssGSEA_result <- subset(scores,select=dif_cell)
cor_data <- cor(ssGSEA_result,method="spearman")
p.mat <- ggcorrplot::cor_pmat(cor_data)
write.csv(cor_data,'Cell_cor.csv',quote=F)

##https://www.jianshu.com/p/383c11d64267
##相关性热图
library(corrplot)
library(RColorBrewer)
library(ggcorrplot)
library(ggExtra)

col1 = colorRampPalette(colors =c("#4169E1", "#F5F5F5", "#FF4040"),space="rgb") # space参数选择使用RGB或者CIE Lab颜色空间

# 定义颜色
col1 <- colorRampPalette(c("#BB4444", "#EE9988", "#FFFFFF", "#77AADD", "#4477AA"))

# 保存为 PDF 文件
pdf(file = "03.Cor_heatmap.pdf", width = 10, height = 10, family = "Times")
corrplot(corr = cor_data, 
         p.mat = p.mat,
         method = "pie",
         type = "upper", 
         tl.pos = "lt", 
         tl.cex = 1.2,  # 增大标签字体大小
         tl.col = "black", 
         tl.srt = 45, 
         tl.offset = 0.5,
         insig = "label_sig", 
         sig.level = c(.001, .01, .05), 
         pch.cex = 1.2,  # 增大显著性标签字体大小
         col = col1(20)) 
corrplot(corr = cor_data, 
         type = "lower", 
         add = TRUE,
         method = "number", 
         tl.pos = "n", 
         cl.pos = "n",
         diag = FALSE,
         number.cex = 1.1,  # 增大数字字体大小
         col = col1(20))
dev.off()

# 保存为 PNG 文件
png(file = "03.Cor_heatmap.png", width = 10, height = 10, family = "Times", units = 'in', res = 600)
corrplot(corr = cor_data, 
         p.mat = p.mat,
         method = "pie",
         type = "upper", 
         tl.pos = "lt", 
         tl.cex = 1.2,  # 增大标签字体大小
         tl.col = "black", 
         tl.srt = 45, 
         tl.offset = 0.5,
         insig = "label_sig", 
         sig.level = c(.001, .01, .05), 
         pch.cex = 1.2,  # 增大显著性标签字体大小
         col = col1(20)) 
corrplot(corr = cor_data, 
         type = "lower", 
         add = TRUE,
         method = "number", 
         tl.pos = "n", 
         cl.pos = "n",
         diag = FALSE,
         number.cex = 1.1,  # 增大数字字体大小
         col = col1(20))
dev.off()

# 4 基因与差异免疫细胞之间的相关性-------------------------------
cell_data <- ssGSEA_result
cell_data$rowname <- rownames(cell_data)
colnames(cell_data)[6] <- "sample" # 重命名第20列为'sample'

biomarker <- read.csv("../06_expression_verification/hub_gene.csv",sep = ",",row.names = 1)
# names(biomarker)[names(biomarker) == "symbol"] <- "symbol" # 重命名列
biomarker_data <- train_data[biomarker$symbol, ]
#biomarker_data <- log2(biomarker_data + 1) %>% t() %>% data.frame()
biomarker_data <- t(biomarker_data)
biomarker_data <- data.frame(biomarker_data)
biomarker_data$sample <- rownames(biomarker_data)

cor_data <- merge(biomarker_data, cell_data, by = 'sample')
cor_data <- column_to_rownames(cor_data, var = 'sample')

cor_res <- round(cor(cor_data, method = 'spearman'), 3)
p.mat_1 <- ggcorrplot::cor_pmat(cor_res)
cor_res <- subset(cor_res, select = -c(3:7)) # 删除连续的列
cor_res <- subset(cor_res, !(1:nrow(cor_res) %in% 1:2)) # 删除连续的行

p.mat_1 <- subset(p.mat_1, select = -c(3:7)) # 删除连续的列
p.mat_1 <- subset(p.mat_1, !(1:nrow(p.mat_1) %in% 1:2)) # 删除连续的行
#
## 相关性热图
p1 <- ggcorrplot(cor_res,
                 hc.order=FALSE,
                 outline.color="gray",
                 method =  "circle",
                 legend.title = "Cor",
                 show.legend = TRUE,
                 lab = TRUE,
                 lab_size = 3,
                 lab_col = "black",
                 type="full",
                 p.mat = p.mat_1,
                 sig.level = 0.05,
                 colors = c("#6495ED", "white", "#EE7072"))+
  theme(
    axis.title = element_blank(),
    axis.text.x = element_text(size = 10, color='black',face = "bold", family = "Times", angle = 45, vjust = 1, hjust = 1),
    axis.text.y = element_text(size = 10, face = "bold",color='black', family = "Times"),
    legend.text = element_text(size = 10, family = "Times",face = "bold"),
    legend.title = element_text(size = 12, family = "Times",face = "bold"),
    text = element_text(family = "Times"),
    panel.grid.major=element_blank(), #删除主网格线
    panel.grid.minor=element_blank())+ #删除次网格线
  theme(legend.position = "right")+ #调整图注在全图的位置
  theme(legend.box.margin = unit(-0.5, "lines"))+ #调整图注离热图的距离
  geom_rect(aes(xmin = -Inf, xmax = Inf, ymin = -Inf, ymax = Inf),
            color = "gray", size = 0.25, fill = NA)  # 外框线
p1
pdf('04.Gene_cell_cor.pdf', family='Times', w = 10, h =5)
print(p1)
dev.off()
png('04.Gene_cell_cor.png', family='Times', w = 10, h = 5, units = 'in', res = 600)
print(p1)
dev.off()


# library(tidyverse)
# library(lance)
# library(psych)
# 
# 
# hub_gene <- read.csv('../07_ROC/inter_gene.csv', row.names = 1,header = T)
# # colnames(hub_gene) <- c('symbol')
# 
# train_data <- read.csv('../00_rawdata/GSE89632/dat.GSE89632.csv', row.names = 1, check.names = F)
# max(train_data)
# # train_data <- log2(train_data + 1)
# colnames(train_data) <- gsub('.', '-', colnames(train_data), fixed = TRUE)
# 
# hub_data <- train_data[rownames(train_data) %in% hub_gene$symbol, ]
# hub_data <- t(hub_data) %>% as.data.frame()
# 
# cibersort_res <- (ssGSEA_result)%>% as.data.frame()
# # cibersort_res <- t(cibersort_res) %>% as.data.frame()
# 
# library(reshape2)
# x <- cibersort_res
# y <- hub_data
# d <- corr.test(x, y, use="complete", method = 'spearman') # 计算相关性
# r <- data.frame(t(d$r)) # 相关性
# r$Type <- rownames(r)
# r <- pivot_longer(r, 
#                   cols = -Type, 
#                   names_to = 'pathways', 
#                   values_to = 'cor_score')
# 
# p <- data.frame(t(d$p)) # 显著性
# p$Type <- rownames(p)
# p <- pivot_longer(p, 
#                   cols = -Type, 
#                   names_to = 'pathways', 
#                   values_to = 'pvalue')
# cor <- cbind(r, p)[, c(-4, -5)]
# colnames(cor)
# colnames(cor) <- c('symbol', 'immune_cell', 'correlation','pvalue')
# write.csv(cor, file="04_cell_gene_cor.csv", quote=F, row.names=F)
# 
# for (i in c(1 : length(hub_gene$symbol))) {
#   cor1 <- cor[cor$symbol %in% hub_gene$symbol[i], ]
#   p <- ggplot(cor1, aes(x = correlation, y = reorder(immune_cell, correlation), color = pvalue))+
#     scale_colour_gradient(low = "darkblue", high = "#009E73")+
#     geom_point(aes(size = correlation)) +
#     geom_vline(xintercept = 0, linetype="dashed", lwd = 0.2)+
#     geom_segment(aes(x = 0, y = immune_cell, xend = correlation, yend = immune_cell),size = 1) +
#     theme_bw() + 
#     labs(title = hub_gene$symbol[i])+
#     xlab("Correlation coefficient")+
#     ylab("")+
#     theme(panel.grid.major = element_blank(),
#           # panel.grid.minor = element_blank(),
#           axis.title.x =element_text(size=20,family = "Times", face = "bold",color='black'),
#           axis.text.x =element_text(size=16,family = "Times", face = "bold",color='black'),
#           axis.title.y =element_text(size=20,family = "Times", face = "bold",color='black'),
#           axis.text.y=element_text(size=16,family = "Times", face = "bold",color='black'),
#           strip.text = element_text(size = 16,family = "Times", face = "bold",color='black'),
#           plot.title=element_text(size=22,family = "Times", face = "bold",color='black'),
#           legend.title=element_text(size=16,family = "Times", face = "bold",color='black'),
#           legend.text=element_text(size=14,family = "Times", face = "bold",color='black'),
#           legend.position = "right"
#     )+
#     geom_vline(aes(xintercept = 0.3), colour="#990000", linetype="dashed")+
#     geom_vline(aes(xintercept = -0.3), colour="#990000", linetype="dashed")
#   p
#   ggsave(paste0('04.', hub_gene$symbol[i], '_cell_cor_lollipop.pdf'),p, width = 10,height = 14)
#   ggsave(paste0('04.', hub_gene$symbol[i], '_cell_cor_lollipop.png'),p, width = 10,height = 14)
# }
