# Supplementary material for: Identification of AICD-associated transcriptomic markers in major depressive disorder
Source: Front Psychiatry. 2026 Jul 3;17:1782515. doi: 10.3389/fpsyt.2026.1782515 (PMC13376302; doi:10.3389/fpsyt.2026.1782515)
Supplement: Supplementary file 2 [file DataSheet1.zip › code/r.10_cell_localization.R]

rm(list = ls())
setwd("/data/nas3/liyan/Project/13_YQCD-20545-2-FG-ATP/")
if (! dir.exists("./10_cell_localization/")){
  dir.create("./10_cell_localization")
}
setwd("./10_cell_localization")

library(RCircos)
library(magrittr)
library(tidyverse)
library("rtracklayer")
library(AnnoProbe)
library(circlize)
library(RCircos)
library(dplyr) 

rt <- read.csv('../06_expression_verification/hub_gene.csv')
deg_mrna <- rt$symbol

ag=annoGene(deg_mrna,
            ID_type = 'SYMBOL',species = 'human')  ##计算基因在染色体上的位置
data<-ag[,c(4,5,6,1)]
colnames(data) <- c("Chromosome","chromStart","chromEnd","Gene")
data(RCircos.Scatter.Data)

pdf("chr.pdf",width = 6,height = 6)
data(UCSC.HG19.Human.CytoBandIdeogram)# 导入内置人类染色体数据
chr.exclude <- NULL #设置不显示的染色体，如 c(1,3) 
cyto.info <- UCSC.HG19.Human.CytoBandIdeogram; #设置染色体数据
tracks.inside <- 10 #设置内部环形个数
tracks.outside <- 0 #设置外部环形个数
RCircos.Set.Core.Components(cyto.info, chr.exclude, tracks.inside, tracks.outside);# 导入上面四个基本参数
RCircos.List.Plot.Parameters()# 列出所有绘图参数
RCircos.Set.Plot.Area();# height和width指定生成图片的长和宽，compress指定生成的图片是否需要压缩
RCircos.Chromosome.Ideogram.Plot();# 绘制染色体图形
# dev.off()

## 染色体上添加基因名称与连线
data(RCircos.Gene.Label.Data);# 加载内置的RCircos.Gene.Label.Data数据集

# 数据内容如上图,第一列 染色体编号，需要与第一步导入的染色体数据一致;第二列 基因在染色体片段起始位点;第三列 基因在染色体片段结束位点;第四列 基因名
side <- "in";# 指定内容在内侧的环形还是外侧的环形生成
track.num <- 1;# 指定内容在第几个环形生成
RCircos.Gene.Connector.Plot(data, track.num,side);# 绘图
## Not all labels will be plotted.
## Type RCircos.Get.Gene.Name.Plot.Parameters()
## to see the number of labels for each chromosome.

name.col <- 4;# 在染色体上添加基因名称， 指定内容在第几个环形生成
track.num <- 3;# 指定基因名在数据的第几列
RCircos.Gene.Name.Plot(data, name.col,track.num, side);# 绘图

dev.off()
