# Supplementary material for: Identification of AICD-associated transcriptomic markers in major depressive disorder
Source: Front Psychiatry. 2026 Jul 3;17:1782515. doi: 10.3389/fpsyt.2026.1782515 (PMC13376302; doi:10.3389/fpsyt.2026.1782515)
Supplement: Supplementary file 3 [file Table1.xlsx]

## Sheet: AICD_genes
Supplementary Table 1 The list of AICD-related genes
gene
P2RX7
CASP3
PANX1
NLRP3
CASP1
P2RY1
P2RY11
ORAI1
STIM1
CASP8
CASP9
CASP7
P2RX3
NLRP1
P2RX4
P2RX5
SAPK
p38 MAPK
ASK1
NOX2
bax
MLC
ROCK I
ERK1/2
P2RX6
CYTC
TNF-α
P2RY5
P2RY14
P2RY13
P2RY12
P2RY6
P2RY4
P2RY2
ANO6
cyclinE2
cyclinD2
