# Supplementary material for: Identification of AICD-associated transcriptomic markers in major depressive disorder
Source: Front Psychiatry. 2026 Jul 3;17:1782515. doi: 10.3389/fpsyt.2026.1782515 (PMC13376302; doi:10.3389/fpsyt.2026.1782515)
Supplement: Supplementary file 4 [file Table2.xlsx]

## Sheet: Supplementary table 2
Supplementary Table 2. Primer sequences used for RT-qPCR validation
Primers	Sequences
MRPL53 Forword	GGTGAGCAGTGAGAAGGTCC
MRPL53 Reverse	TGTCAGCGACCAGTATCAGC
RPL24 Forword	GGGCCATTACTGGTGCATCT
RPL24 Reverse	CAACTCGGGGAGCTGAAACT
GAPDH Forword	ATGGGCAGCCGTTAGGAAAG
GAPDH Reverse	AGGAAAAGCATCACCCGGAG
